# Supplementary material for: Construction costs and tradeoffs in carnivorous pitcher plant leaves: towards a pitcher leaf economics spectrum
Source: Ann Bot. 2025 Apr 12;135(7):1261–80. doi: 10.1093/aob/mcaf024 (PMC12358033; doi:10.1093/aob/mcaf024)
Supplement: mcaf024_suppl_Supplementary [file mcaf024_suppl_supplementary.xlsx]

## Sheet: Figure 2. Raw Data
Species	Reference	n = # pitchers sampled	Units	Diptera	Hymenoptera.not.formicidae (non Formicid)	Formicidae	Thysanoptera	Coleoptera	Lepidoptera	Hemiptera	Orthoptera	Gastropoda	Diplura	Isopoda	Neuroptera	Oligochaeta	Nematoda	Other	Odonata	Psocoptera (now Psocodea)	Collembola	Trichoptera	Chilopoda (centipedes)	Araneae	Opiliones (in order of arachnids)	Acarina	Diplopoda	Mecoptera	Homoptera.sum (Hemiptera)	Plecoptera	Isoptera	Insecta	Scorpions	Microptera	Mollusca	Blattodea	Centipedes'	Feces of animal	Dictyoptera (suborder of Blattodea)	Mantodea	Dermaptera	Myriapoda	Plant material	Unidentified	Vertebrate
Nepenthes albomarginata	Adam, 1997	16	percent	0	0	11.4		0		0	0									0			0	0			0		0	0	86.3				0				0		0			2.3
N. ampullaria	Adam, 1997	7	percent	0	0	69.2		23		0	7.1									0			0	0			0		0	0	0				0				0		0			0
N. bicalcarata	Adam, 1997	7	percent	0	0	91.7		0		0	8.3									0			0	0			0		0	0	0				0				0		0			0
N. gracilis	Adam, 1997	20	percent	5.9	0	90		1		0	0									0			0	1			0		0	0	0				0				0		0			1.9
N. rafflesiana	Adam, 1997	16	percent	1.9	0	96.2		0		0	0									0			0	0			0		0	0	0				0				0		0			1.9
N. mirabilis	Adam, 1997	10	percent	0	0	94.5		0		0	0									0			0	0			0		0	0	0				0				1.9		0			3.6
N. hookeriana	Adam, 1997	4	percent	0	0	100		0		0	0									0			0	0			0		0	0	0				0				0		0			0
N. macrovulgaris	Adam, 1997	7	percent	0	0	99.1		0		0	0									0			0	0			0		0	0	0				0				0		0			0.9
N. sandakanensis	Adam, 1997	14	percent	31	16	42.5		6.2		0	0									0			0	1.9			0		1	0	0				0				0		0			1.2
N. lowii	Adam, 1997	12	percent	8.3	0	45.8		17		8.3	4.2									0			0	16.7			0		0	0	0				0				0		0			0
N. muluensis	Adam, 1997	16	percent	23	23	36.5		17		0	0									0			0	0			0		0	0	0				0				0		0			0
N. tentaculata	Adam, 1997	23	percent	6	6.2	41.2		20		0	0									1.3			0	7.5			3.7		10	1.3	0				0				0		0			2.5
N. x alisputraiana	Adam, 1997	14	percent	0	0	77		5		2	2									0			0	6			0		0	0	4				2				0		0			2
N. curtisii	Adam, 1997	6	percent	0	0	84.5		0		3.1	2.1									0			0	0			0		0	0	0				3.1				1		6.2			0
N. kinabaluensis	Adam, 1997	16	percent	57	3	0		11		0	5									0			4	13.8			0		0	0	0				0				3		0			3
N. rajah	Adam, 1997	10	percent	5.9	1.2	85.5		1		0	1.2									0			0	2.5			0		0	0	0				0				0		0			2.5
N. reintwardtiana	Adam, 1997	10	percent	3.1	6	81.7		3		0	0									0			0	0			0		2	0	0				0				0		0			3.9
N. villosa	Adam, 1997	47	percent	9.2	3.1	0		33		3.1	0									0			8	13.4			0		0	0	0				0				3		1			26.4
N. rafflesiana var. gigantea	Bazile and Gaume, unpublished data	10	# indiv/ pitcher (Mean±SE)	0.80 ± 0.36	0.90 ± 0.48	65.50 ± 23.21	0	3.30 ± 0.62	1.10 ± 0.69	0.60 ± 0.16	0.50 ± 0.22	0.20 ± 0.13	0	0.10 ± 0.10	0	0	0		0	0	0	0	0	1.10 ± 0.43	0		0	0	0	0	2.80 ± 2.58		0	0			0		2.30 ± 0.73	0	0	0		0.10 ± 0.10	0
N. bicalcarata	Bazile et al., 2012	30	# indiv/ pitcher (Mean±SE)	0.60 ± 0.15	0.10 ± 0.07	2089.93 ± 206.97	0	1.80 ± 0.31	0.13 ± 0.00	0	0	0	0	0	0	0	0		0	0	0	0	0	0.03 ± 0.04	0		0	0	0	0	1236.73 ± 258.82		0	0			0		0	0	0	0	x	0.07 ± 0.04	0
N. ampullaria	Chin et al., 2014	20-25 pitchers/species	mean prey per pitcher	0.08 ± 0.08	0.17 ± 0.11	5.75 ± 3.37	0	0.58 ± 0.19	0	0.08 ± 0.08	0										0.08 ± 0.08		0	0.92 ± 0.31												3.42 ± 1.82			0.08 ± 0.08					0.33 ± 0.14
N. bicalcarata upper	Chin et al., 2014	20-25 pitchers/species	mean prey per pitcher	0.40 ± 0.16	0	34.8 ± 17.6	0	0.20 ± 0.13	0	0.10 ± 0.10	0										0		0	0.60 ± 0.40												40.1 ± 32.8			0					0.60 ± 0.31
N. bicalcarata lower	Chin et al., 2014	20-25 pitchers/species	mean prey per pitcher	0.90 ± 0.35	0.10 ± 0.10	40.8 ± 16.30	0.20 ± 0.13	0.80 ± 0.39	0	0.10 ± 0.10	0.20 ± 0.13										0		0	1.50 ± 0.64												9.00 ± 6.05			0					0.90 ± 0.23
N. gracilis upper	Chin et al., 2014	20-25 pitchers/species	mean prey per pitcher	0.69 ± 0.34	0.81 ± 0.63	15.94 ± 6.48	0.06 ± 0.06	0.50 ± 0.20	0	0	0										0.06 ± 0.06		0	0.25 ± 0.19												0.06 ± 0.06			0					0.50 ± 0.22
N. gracilis lower	Chin et al., 2014	20-25 pitchers/species	mean prey per pitcher	0.25 ± 0.16	0	9.00 ± 5.46	0	0.50 ± 0.38	0	0.25 ± 0.16	0.13 ± 0.13										0		0	0.88 ± 0.74												0.13 ± 0.13			0					0.63 ± 0.38
N. gracilis upper	Chin et al., 2014	20-25 pitchers/species	mean prey per pitcher	1.10 ± 0.43	0.10 ± 0.10	13.60 ± 7.04	0	0.50 ± 0.34	0.10 ± 0.10	0.10 ± 0.10	0.20 ± 0.13										0		0	0												0			0					0.10 ± 0.10
N. gracilis lower	Chin et al., 2014	20-25 pitchers/species	mean prey per pitcher	0.63 ± 0.26	0.25 ± 0.25	8.25 ± 3.66	0	0.25 ± 0.16	0.25 ± 0.16	0	0.13 ± 0.13										0.38 ± 0.26		0	0.13 ± 0.13												0			0					0.38 ± 0.26
N. lowii upper	Chin et al., 2014	20-25 pitchers/species	mean prey per pitcher	0.35 ± 0.13	0.10 ± 0.10	0.05 ± 0.05	0.05 ± 0.05	0.25 ± 0.10	0	0.05 ± 0.05	0										0		0.05 ± 0.05	0.35 ± 0.13												0			0					0.10 ± 0.10
N. macrophylla upper	Chin et al., 2014	20-25 pitchers/species	mean prey per pitcher	0.59 ± 0.28	0.27 ± 0.10	0.14 ± 0.08	0	0.23 ± 0.11	0	0	0.05 ± 0.05										0.05 ± 0.05		0	0.73 ± 0.19												0			0.14 ± 0.08					0.73 ± 0.24
N. mirabilis upper	Chin et al., 2014	20-25 pitchers/species	mean prey per pitcher	0.56 ± 0.18	0	4.11 ± 1.20	0	0.11 ± 0.11	0.11 ± 0.11	0	0										0.11 ± 0.11		0	0.22 ± 0.15												0.22 ± 0.22			0					0.44 ± 0.18
N. mirabilis lower	Chin et al., 2014	20-25 pitchers/species	mean prey per pitcher	0	0.13 ± 0.13	21.90 ± 12.70	0	0.25 ± 0.16	0	0	0										0		0	2.00 ± 1.59												0			0					0.63 ± 0.32
N. rafflesiana upper	Chin et al., 2014	20-25 pitchers/species	mean prey per pitcher	3.33 ± 2.55	0	17.00 ± 8.98	0	0.83 ± 0.40	1.17 ± 0.75	0.17 ± 0.17	0.17 ± 0.17										0		0	0.67 ± 0.49												0			0.17 ± 0.17					1.83 ± 0.54
N. rafflesiana lower	Chin et al., 2014	20-25 pitchers/species	mean prey per pitcher	0.60 ± 0.27	0.40 ± 0.16	121.10 ± 91.90	0	1.10 ± 0.23	0.30 ± 0.21	0.30 ± 0.21	0.20 ± 0.13										0.10 ± 0.10		0	0.70 ± 0.26												0.90 ± 0.69			0.20 ± 0.13					0.50 ± 0.34
N. rafflesiana upper	Chin et al., 2014	20-25 pitchers/species	mean prey per pitcher	1.11 ± 0.35	0.11 ± 0.11	11.67 ± 7.17	0.22 ± 0.22	1.67 ± 0.90	0	2.67 ± 1.39	0.67 ± 0.33										0.11 ± 0.11		0	0.33 ± 0.17												0			0.11 ± 0.11
N. rafflesiana lower	Chin et al., 2014	20-25 pitchers/species	mean prey per pitcher	0	0	13.67 ± 7.89	0.33 ± 0.33	0	0	0.17 ± 0.17	2.50 ± 1.18										0		0	0.17 ± 0.17												0.50 ± 0.50			0.17 ± 0.17
N. tentaculata	Chin et al., 2014	20-25 pitchers/species	mean prey per pitcher	1.00 ± 0.25	0.15 ± 0.11	0	0.10 ± 0.07	0.15 ± 0.08	0	0.15 ± 0.08	0										0.05 ± 0.05		0	0.50 ± 0.15												0			0.05 ± 0.05					0.40 ± 0.13
N. rafflesiana upper	Clarke, 1997	131	percent	19	4	64	3	4	3	1								2
N. rafflesiana lower	Clarke, 1997	131	percent			89												3													8
N. campanulata	Clarke et al., 2014	17	percent	59	1	30		4	1		2													1		1										1
N. lowii	Clarke et al., 2009	unreported	presence (x)																																			x
N. ampullaria	Cresswell, 1998	164	presence (x)																													x											x
N. pudica	Dančák et al., 2022	5	number	7	1	1422		30		1														5		165																		0
N. smilesii	Demidova et al., 2016	2	percent	5.9	1.7	68.1		1.7		9.3	1.2			0.8		0.4							0.8		1.2	1.7			0.4							6.4	0.8
N. rafflesiana upper	Di Giusto et al., 2008	17	percent	13.3	9.5	40.8	0.4	25.4	6.6	0.1	0.2							0.18						1.2							0.3								2					0.2
N. rafflesiana lower	Di Giusto et al., 2008	17	percent	1.9	0.6	89.3	0	0.9	0.5	0	0.9							0.12						4							0.9								0.5
N. rafflesiana var. typica	Di Giusto and Gaume, unpublished data	10	# indiv/ pitcher (Mean±SE)	2.00 ± 0.30	1.20 ± 0.77	138.00 ± 52.36	0.20 ± 0.13	3.50 ± 1.27	6.90 ± 1.71	0.70 ± 0.30	0	0	0	0	0	0	0		0	0	0	0	0	1.10 ± 0.35	0		0	0	0	0	0		0	0			0		0.40 ± 0.22	0	0	0			0
N. hemsleyana	Di Giusto et al., 2009	20	# indiv/ pitcher (Mean±SE)	0.50 ± 0.20	0.15 ± 0.11	12.60 ± 2.98	0.05 ± 0.05	1.50 ± 0.35	0.15 ± 0.11	0.95 ± 0.36	0.25 ± 0.10	0	0	0	0	0	0		0	0	0	0	0	0.75 ± 0.34	0		0	0	0	0	0.95 ± 0.75		0	0			0		0.90 ± 0.22	0	0	0			0
N. bicalcarata	Gaume et al., 2016	10	# indiv/ pitcher (Mean±SE)	3.00 ± 1.14	1.20 ± 0.79	113.10 ± 38.45	0.10 ± 0.10	4.30 ± 1.36	0.10 ± 0.10	0.10 ± 0.10	0	0	0	0	0	0	0		0	0	0	0	0	0.10 ± 0.10	0		0	0	0	0	312.50 ± 130.42		0	0			0		0.10 ± 0.10	0	0	0	x		0
N. rafflesiana var. gigantea	Gaume et al., 2016	10	# indiv/ pitcher (Mean±SE)	5.60 ± 1.65	2.70 ± 1.13	102.8 ± 25.91	0.70 ± 0.42	14.70 ± 5.09	2.10 ± 1.66	0.10 ± 0.10	0	0	0	0	0	0	0		0	0	0	0	0	1.10 ± 0.41	0		0	0	0	0	0.40 ± 0.22		0	0			0		0.60 ± 0.50	0	0	0.10 ± 0.10		0.10 ± 0.10	0
N. gracilis	Gaume et al., 2016	10	# indiv/ pitcher (Mean±SE)	2.20 ± 0.65	0.10 ± 0.10	199.0 ± 31.97	0.20 ± 0.13	2.60 ± 1.00	0.50 ± 0.22	0	0	0	0	0	0	0	0		0	0	0	0	0	0.30 ± 0.15	0		0	0	0	0	0.40 ± 0.22		0	0			0		0	0	0	0			0
N. ampullaria	Gaume et al., 2016	10	# indiv/ pitcher (Mean±SE)	0.40 ± 0.31	0.50 ± 0.22	6.00 ± 0.61	0	1.80 ± 0.65	0.10 ± 0.10	0	0.20 ± 0.20	0	0	0	0	0	0		0	0	0	0	0	0.10 ± 0.10	0		0	0	0	0	9.40 ± 7.89		0	0			0		0.20 ± 0.20	0	0	0	x		0
N. hemsleyana	Gaume et al., 2016	10	# indiv/ pitcher (Mean±SE)	1.00 ± 0.39	1.40 ± 0.70	13.80 ± 5.85	0	2.30 ± 1.34	0.20 ± 0.20	0.50 ± 0.27	0.20 ± 0.13	0.10 ± 0.10	0	0	0	0	0		0	0	0	0	0	0.10 ± 0.10	0		0	0	0	0	3.90 ± 3.07		0	0			0		0.90 ± 0.41	0	0	0		0.10 ± 0.10	0
N. rafflesiana var. typica	Gaume et al., 2016	10	# indiv/ pitcher (Mean±SE)	5.80 ± 1.56	4.30 ± 1.26	101.60 ± 25.56	0.70 ± 0.42	11.70 ± 3.00	1.90 ± 0.97	0.60 ± 0.40	0	0	0	0	0	0	0		0	0	0	0	0	1.10 ± 0.41	0		0	0	0	0	3.20 ± 1.15		0	0			0		0.30 ± 0.21	0	0	0.10 ± 0.10		0.10 ± 0.10	0
N. albomarginata	Gaume et al., 2016	10	# indiv/ pitcher (Mean±SE)	0.10 ± 0.10	0.50 ± 0.27	40.30 ± 12.21	0	2.10 ± 0.38	0	0.10 ± 0.10	0	0	0	0	0	0	0		0	0	0	0	0	0.10 ± 0.10	0		0	0	0	0	685.80 ± 394.40		0	0			0		0	0	0	0			0
N. albomarginata	Gaume et al., 2019	15	# indiv/ pitcher (Mean±SE)	0.07 ± 0.07	0.13 ± 0.13	9.07 ± 2.81	0	0	0	0	0	0	0	0	0	0	0		0	0	0.33 ± 0.33	0	0	0	0		0	0	0	0	149.00 ± 111.45		0	0			0		0	0	0	0			0
N. ampullaria	Gaume et al., 2019	15	# indiv/ pitcher (Mean±SE)	0	0	17.27 ± 11.86	0	0.20 ± 0.14	0	0	0	0	0	0	0	0	0		0	0	0.13 ± 0.09	0	0	0.27 ± 0.12	0		0	0	0	0	3.40 ± 3.40		0	0			0		0.07 ± 0.07	0	0	0	x	0.13 ± 0.09	0
N. gracilis	Gaume et al., 2019	15	# indiv/ pitcher (Mean±SE)	0	0	30.20 ± 11.36	0	0.07 ± 0.07	0	0	0.07 ± 0.07	0	0	0	0	0	0		0	0	0.07 ± 0.07	0	0	0.33 ± 0.21	0		0	0	0	0	1.47 ± 1.47		0	0			0		0	0	0	0		0.07 ± 0.07	0
N. bicalcarata	Gaume et al., 2019	15	# indiv/ pitcher (Mean±SE)	0.20 ± 0.14	0.20 ± 0.11	216.20 ± 72.47	0	2.67 ± 1.02	0.07 ± 0.07	0	0	0	0	0	0	0	0		0	0	0.07 ± 0.07	0	0	0.20 ± 0.11	0		0	0	0	0	1.53 ± 1.46		0	0			0		0	0	0	0	x	0.73 ± 0.28	0
N. rafflesiana var. gigantea	Gaume, Bonhomme, Huguin, unpublished data	9	# indiv/ pitcher (Mean±SE)	6.11 ± 2.85	1.33 ± 0.44	64.00 ± 30.49	0	3.56 ± 1.32	0.44 ± 0.24	0.78 ± 0.32	0.89 ± 0.35	0.44 ± 0.44	0	0	0	0	0		0	0	0	0	0	0.89 ± 0.39	0		0	0	0	0	0		0	0			0		1.56 ± 0.91	0	0	0.11 ± 0.11		0.56 ± 0.44	0.11 ± 0.11
N. hemsleyana	Gaume, Bonhomme, Huguin, unpublished data	10	# indiv/ pitcher (Mean±SE)	0.57 ± 0.30	1.43 ± 0.43	17.29 ± 6.38	0	4.57 ± 2.54	0.29 ± 0.18	1.00 ± 0.58	0.43 ± 0.30	0	0	0	0	0	0		0	0	0	0	0	0	0		0	0	0	0	30.71 ± 22.56		0	0			0		0.57 ± 0.37	0	0	0.14 ± 0.14		0.14± 0.14	0
N. mindanaoensis	Gilbert et al., 2020	33	number	26	27	1172	1	18	3	11	1				5				1							87										10				1
N. hemsleyana	Grafe et al., 2011	87	presence (x)																																			x
N. mirabilis lower	Jebb, 1989	18	number	3.1	1.8	45.4		1.2	0.4		x	x												x												0.8	1.4
N. mirabilis upper	Jebb, 1989	30	number	1.3	0.7	142.9		0.4	x		x	x												x												1.8	1.6
N. alata	Kato, et al., 1993	unreported	number			98
N. albomarginata upper	Kato, et al., 1993	unreported	number	2		42												2													55
N. ampullaria lower	Kato, et al., 1993	unreported	number	6		72												1													8
N. bongso upper	Kato, et al., 1993	unreported	number	64		10												14													4
N. gracilis uppper	Kato, et al., 1993	unreported	number			94												22
N. reinwardtiana upper	Kato, et al., 1993	unreported	number	2		90	6											6																		4
N. sp A	Kato, et al., 1993	unreported	number			100												4
N. sp B lower	Kato, et al., 1993	unreported	number	2		90
N. spathulata upper	Kato, et al., 1993	unreported	number	28		58												8																		2
N. mirabilis upper	Kato, et al., 1993	unreported	number	2		90	2											12
N. rafflesiana	Lam and Tan, 2018	15	number	365	16	1791	1	62	15	22	17							1						57	2						1					138				2
N. gracilis	Lam and Tan, 2018	15	number	27	16	1556	0	19	2	5	1							0						5	0						0					0				0
N. rafflesiana	Lam et al., 2020	78	presence (x)	x	x	x	x	x	x	x	x			x					x					x	x	x							x		x	x				x	x	x	x
N. gracilis	Lestariningsih and Setaningsih, 2017	20	number	42	72
N. mirabilis	Lestariningsih and Setaningsih, 2017	22	number	18	54
N. rafflesiana	Lestariningsih and Setaningsih, 2017	6	number	13	17
N. ampullaria	Lestariningsih and Setaningsih, 2017	5	number	41	12
N. ampullaria	Lim et al., 2019	147	presence (x)	x	x	x		x	x	x	x							x					x	x	x	x										x	x						x
N. albomarginata	Merbach et al. 2002	unreported	number															8
N. rafflesiana lower	Moran, 1996	131	percent			88.7
N. rafflesiana upper	Moran, 1996	131	percent			64.3
N. gracilis upper	Moran, 1996	30	mean	2.3	1	16	0	2.8	0.3	0.5														0.1
N. rafflesiana upper	Moran, 1996	30	mean	17.5	5	42.2	8.4	4.9	3.3	0.9														0.7
N. albomarginata	Moran et al., 2001	unreported	presence (x)																												x
N. rafflesiana	Moran et al., 2001	unreported	presence (x)	x	x	x	x	x		x
N. ampullaria	Moran et al. 2003	unreported	presence (x)																																								x
N. treubiana	Nerz and Koch, 2018	1	presence (x)			x																																							x
N. gracilis	Panda and Gunawan, 2017	unreported	presence (x)	x	x	x		x	x	x														x
N. mirabilis	Panda and Gunawan, 2017	unreported	presence (x)	x		x		x																x
N. rafflesiana	Panda and Gunawan, 2017	unreported	presence (x)	x		x		x																x
N. ampullaria	Panda and Gunawan, 2017	unreported	presence (x)			x		x										x
N. ampullaria	Pavlovič et al., 2011	unreported	presence (x)																																								x
N. madagascariensis	Rembold et al., 2010	unreported	percent
N. madagascariensis	Rembold et al., 2010	unreported	percent
N. gymnamphora upper	Ristiawan and Hikmat, 2022	unreported	percent	8		72		1			0.5	1	2	1										4		1	1.5									8
N. gymnamphora lower	Ristiawan and Hikmat, 2022	unreported	percent			38		3				8	14	6									3	14												14
N. macfarlanei	Schmid-Hollinger, 1997	unreported	presence (x)			x		x															x	x		x										x	x
N. bicalcarata	Sui Peng et al., 2015	28	number	0.250 ± 0.083		26.214 ± 7.621		0.321 ± 0.155	0.107 ± 0.060	0.107 ± 0.060	0.071 ± 0.050													0.250 ± 0.098		0.429 ± 0.181										10.821 ± 3.939			0
N. gracilis	Sui Peng et al., 2015	25	number	0.160 ± 0.075		1.040 ± 0.644		0.040 ± 0.040	0	0	0													0.040 ± 0.040		0										0.120 ± 0.120			0
N. x cantleyi	Sui Peng et al., 2015	30	number	0.133 ± 0.078		4.533 ± 1.245		0.067 ± 0.046	0	0.067 ± 0.046	0.033 ± 0.033													0		0										1.033 ± 0.641			0
N. ampullaria	Sui Peng et al., 2015	33	number	0.152 ± 0.063		1.152 ± 0.335		0.091 ± 0.091	0	0.030 ± 0.030	0													0		0										0			0.030 ± 0.030
N. gracilis	Sui Peng et al., 2015	32	number	0.594 ± 0.190		2.281 ± 0.760		0.156 ± 0.079	0.031 ± 0.031	0	0.031 ± 0.031													0.031 ± 0.031		0										0			0
N. x trichocarpa	Sui Peng et al., 2015	27	number	0.259 ± 0.137		3.407 ± 1.732		0.074 ± 0.051	0	0.037 ± 0.037	0													0		0										0			0
N. ampullaria	Sui Peng et al., 2015	29	number	0		1.828 ± 0.594		0.069 ± 0.048	0	0	0													0.034 ± 0.034		0.304 ± 0.304										0.207 ± 0.144			0
N. gracilis	Sui Peng et al., 2015	12	number	0.083 ± 0.083		12.583 ± 10.778		0	0	0	0													0		0										0			0
N. rafflesiana	Sui Peng et al., 2015	32	number	0.250 ± 0.090		5.656 ± 1.338		0.406 ± 0.173	0.125 ± 0.087	0.031 ± 0.031	0													0.156 ± 0.091		0.063 ± 0.043										1.125 ± 0.575			0.156 ± 0.091
N. x hookeriana	Sui Peng et al., 2015	36	number	0		1.222 ± 0.359		0	0	0	0													0		0.222 ± 0.155										0.222 ± 0.127			0
N. x trichocarpa	Sui Peng et al., 2015	11	number	0.091 ± 0.095		1.091 ± 0.435		0	0	0	0.091 ± 0.095													0.091 ± 0.095		0										0			0
N. rajah	Wells et al., 2011	4	presence (x)																																			x							x
N. mirabilis	Hua and Li, 2005		presence (x)	x	x	x		x	x	x	x	x						x	x																										x
Sarracenia purpurea	Newell and Nastase, 1998	70	number_of_individuals	4	0	9	0	3	1	0	1	0	0	0	0	0	0	0	0	0	0	0	0	1	0	0	0	0	0	0	0	0	0	0	0
Sarracenia purpurea	Heard, 1998	260	number_of_individuals	1551	132	1452	0	330	66	215	2	363	33	7	3	1	1	0	0	0	165	7	10	132	0	132	2	0	0	0	0	0	0	0	0
Sarracenia purpurea	Cresswell, 1993	90	number_of_individuals	72	7	31	0	26	5	17	4	0	0	0	2	0	0	0	2	0	3	0	0	11	0	11	1	0	0	0	0	0	0	0	0
Sarracenia purpurea	Judd, 1959	489	number_of_individuals	690	21	97	0	155	19	55	27	0	0	0	1	0	0	0	0	2	1	0	0	24	0	0	3	0	0	0	0	0	0	0	0
Sarracenia purpurea	Folkerts, 1992	10	percentage	0.2	1	87	0	0	2	0.2	2	0	0	0	0	0	0	0.2	0	0	0	0	0	2	0	0	0	0	0	0	0	0	0	0	0
Sarracenia purpurea	Folkerts, 1992	10	percentage	3	1	89	0	4	1	0	0	0	0	0	0	0	0	0	0	0	0	0	0	2	0	0	0	0	0	0	0	0	0	0	0
Sarracenia purpurea	Bennett and Ellison, 2009	25	number_of_individuals	97	0	215	0	0	0	0	0	0	0	0	0	0	0	0	0	0	27	0	0	18	0	0	0	0	0	0	0	0	0	0	0
Sarracenia purpurea	Zander et al., 2018	35	number_of_individuals	136	8	16	4	30	1	7	0	0	0	0	0	0	0	2	0	0	15	0	0	6	0	2	0	1	0	0	0	0	0	0	0
Sarracenia purpurea	Whatmore et al., 2022	10	number_of_individuals	41	2	187	4	16	2	1	0	0	0	1	0	0	0	0	0	0	15	1	0	3	0	0	0	0	0	0	0	0	0	0	0
Sarracenia purpurea	Whatmore et al., 2022	10	number_of_individuals	44	22	2	1	23	0	1	0	1	0	0	0	0	0	0	0	0	20	2	1	8	1	1	0	0	0	0	0	0	0	0	0
Sarracenia purpurea	Whatmore et al., 2022	9	number_of_individuals	12	0	44	0	29	0	1	0	0	0	0	0	0	0	0	0	0	0	1	0	2	0	0	0	0	0	0	0	0	0	0	0
Sarracenia purpurea	Whatmore et al., 2022	10	number_of_individuals	105	10	6	0	25	0	0	0	1	0	0	0	0	0	0	0	0	0	1	0	7	1	0	0	0	0	0	0	0	0	0	0
Sarracenia purpurea	Whatmore et al., 2022	10	number_of_individuals	94	0	77	1	3	1	1	0	0	0	0	0	0	0	0	0	0	2	1	0	9	0	0	0	0	0	0	0	0	0	0	0
Sarracenia purpurea	Whatmore et al., 2022	10	number_of_individuals	9	1	0	0	0	0	0	0	0	0	0	0	0	0	0	0	0	3	1	0	0	0	0	0	0	0	0	0	0	0	0	0
Sarracenia flava	Wray and Brimley, 1943	unreported	number_of_individuals	389	265	2338	0	1509	290	85	25	0	0	0	5	0	0	0	0	0	0	0	0	188	0	0	0	0	176	0	2	0	0	20	2
Sarracenia flava	Wray and Brimley, 1943	unreported	number_of_individuals	262	121	100	1	909	81	138	13	0	0	0	12	0	0	0	0	0	0	6	0	33	0	0	0	0	114	0	0	0	0	8	0
Sarracenia flava	Wray and Brimley, 1943	unreported	number_of_individuals	14	24	1000	0	150	14	6	1	0	0	0	0	0	0	0	0	0	0	0	0	6	0	0	0	0	2	0	0	0	0	1	0
Sarracenia flava	Wray and Brimley, 1943	unreported	number_of_individuals	19	1	9	0	121	6	0	0	0	0	0	0	0	0	0	0	0	0	0	0	0	0	0	0	0	26	0	0	0	0	0	0
Sarracenia flava	Wray and Brimley, 1943	unreported	number_of_individuals	22	38	1001	0	147	33	33	5	0	0	0	0	0	0	0	0	0	0	0	0	15	0	0	0	0	30	0	0	0	0	0	0
Saracenia alata	Folkerts, 1992	200	percentage	14.35	1.35	58.1	0	5.98	3.08	3.34	0.14	0	0	0	0.09	0	0	0	0	0.04	0	1.04	0	0.34	0	1.32	0	0	1.69	0	0	0	0	0	0
Sarracenia flava	Folkerts, 1992	85	percentage	29.9	3.07	31.03	0	25.6	3.6	2.3	0.1	0	0	0	0	0	0	0	0	0	0	0	0	0.4	0	0	0	0	3.7	0	0	0.3	0	0	0
Sarracenia flava	Folkerts, 1992	10	percentage	2	4	82	0	6	2	0	0	0	0	0	0	0	0	0	0	0	0	0	0	0	0	0	0	0	1	0	0	0	0	0	0
Sarracenia leucophylla	Folkerts, 1992	10	percentage	32	24	24	0	10	6	1	0	0	0	0	0	0	0	0	0	0	0	0	0	0	0	0	0	0	0.2	0	0	0	0	0	0
Sarracenia rubra	Folkerts, 1992	10	percentage	10	9	75	0	2	2	1	0	0	0	0	0	0	0	1	0	0	0	0	0	0	0	0	0	0	0	0	0	0	0	0	0
Sarracenia psittacina	Folkerts, 1992	10	percentage	2	1	33	0	0	2	1	0	0	0	0	0	0	0	62	0	0	0	0	0	2	0	0	0	0	0	0	0	0	0	0	0
Sarracenia flava	Folkerts, 1992	10	percentage	2	5	93	0	2	0	2	0	0	0	0	0	0	0	0	0	0	0	0	0	0	0	0	0	0	0	0	0	0	0	0	0
Sarracenia psittacina	Folkerts, 1992	10	percentage	0	0	92	0	6	4	0	0	0	0	0	0	0	0	0	0	0	0	0	0	0	0	0	0	0	0	0	0	0	0	0	0
Sarracenia flava	Folkerts, 1992	10	percentage	26	0.5	23.5	0	28	16	0	0	0	0	0	0	0	0	0	0	0	0	0	0	2	0	0	0	0	6	0	0	0	0	0	0
Sarracenia minor	Folkerts, 1992	10	percentage	2	0.5	97.5	0	0	0	0	0	0	0	0	0	0	0	0	0	0	0	0	0	0	0	0	0	0	0	0	0	0	0	0	0
Sarracenia psittacina	Folkerts, 1992	10	percentage	3	0.25	41.75	0	10	2	0	0	0	0	0	0	0	0	20	0	0	0	0	0	18	0	0	0	0	2	0	0	3	0	0	0
Sarracenia flava	Folkerts, 1992	10	percentage	4	1	89	0	6	1	0	0	0	0	0	0	0	0	0	0	0	0	0	0	0	0	0	0	0	2	0	0	0	0	0	0
Sarracenia rubra	Folkerts, 1992	10	percentage	20	7	67	0	0	0.2	1	0	0	0	0	0	0	0	2	0	0	0	0	0	2	0	0	0	0	0	0	0	0	0	0	0
Sarracenia alata	Green and Horner, 2007	100	percentage	7.5	9.4	73.7	0	5.6	1.9	0.9	0	0	0	0	0	0	0	0	0	0	0	0	0	0	0	0	0	0	0.9	0	0	0	0	0	0
Sarracnia alata	Bhattarai and Horner, 2009	42	number_of_individuals	72	16	146	62	12	8	5	22	0	0	0	0	0	0	0	0	0	4	0	0	0	0	0	0	0	5	0	0	0	0	0	0
Sarracenia minor	McGregor et al., 2016	120	number_of_individuals	163	15	256	4	22	0	1	4	0	0	0	0	0	0	0	0	0	22	0	0	4	0	0	0	0	0	0	0	0	0	0	0
S. purpurea	Dupont et al., 2023	10	# indiv/ pitcher (Mean±SE)	0.80 ± 0.47	0.50 ± 0.31	2.00 ± 1.58		0.20 ± 0.13	0.20 ± 0.13	0.10 ± 0.10																			0										0
S. x mitchelliana (S. purpurea X S. leucophylla) X S. leucophylla)	Dupont et al., 2023	10	# indiv/ pitcher (Mean±SE)	1.80 ± 0.57	1.50 ± 0.64	2.70 ± 1.11		0.90 ± 0.41	0.50 ± 0.27	0.10 ± 0.10																			0										0
S. x Juthatip Soper (S. leucophylla X S. X mitchelliana)	Dupont et al., 2023	10	# indiv/ pitcher (Mean±SE)	7.40 ± 2.40	18.80 ± 3.95	7.60 ± 2.42		1.00 ± 0.39	3.80 ± 1.09	0.50 ± 0.31																			0.30 ± 0.15										0.10 ± 0.10
S. x leucophylla (S. leucophylla X S. X Juthatip Soper)	Dupont et al., 2023	11	# indiv/ pitcher (Mean±SE)	13.45 ± 3.67	20.55 ± 4.31	1.91 ± 0.79		1.45 ± 0.58	9.36 ± 2.19	0.55 ± 0.25																			0										0.18 ± 0.12
Sarracenia minor var. okefenokeensis	Stephens et al., 2015	10	percentage	20	0	11	0	61	0	0	0	0	0	0	0	0	0	0	0	0	0	0	0	0	0	0	0	0	0	0	0	0	0	0	0
Sarracenia minor var. okefenokeensis	Stephens et al., 2015	20	percentage	35	0	30	0	25	6	0	0	0	0	0	0	0	0	0	0	0	0	0	0	0	0	0	0	0	0	0	0	0	0	0	0
Sarracenia minor	Stephens et al., 2015	10	percentage	0	0	100	0	0	0	0	0	0	0	0	0	0	0	0	0	0	0	0	0	0	0	0	0	0	0	0	0	0	0	0	0
Sarracenia minor	Stephens et al., 2015	20	percentage	2	0	95	0	1	0	0	0	0	0	0	0	0	0	0	0	0	0	0	0	0	0	0	0	0	0	0	0	0	0	0	0
Sarracenia flava	Savage et al., 2018	80
Brocchinia reducta	Givnish et al., 1984	16	number	52	21	1064		30		16											1								13
Brocchinia reducta	Givnish et al., 1984	16	percent	4.4	1.7	89.9		2.5		1.4											0.08								1.1
Heliamphora tatei	Jaffe et al., 1992	26	number per 100 pitchers	33	28	1028	2	38	5		14										0					0				0			0
Heliamphora tatei	Jaffe et al., 1992	32	number per 100 pitchers	32	5	395	0	59	0		0										5					5				5			0
Heliamphora heterodoxa	Jaffe et al., 1992	89	number per 100 pitchers	0	12	2959	0	30	3		0										0					18				0			0
Heliamphora nutans	Jaffe et al., 1992	28	number per 100 pitchers	26	12	3830	0	3	0		3										0					0				0			6

## Sheet: Figure 2. References
Adam JH. 1997. Prey Spectra of Bornean Nepenthes Species ( Nepenthaceae ) in Relation to their Habitat. Pertanika Journal of Tropical Agricultural Science 20: 121–133.
Anna N. Demidova and Gregory S. Eremkin and Evgeny O. Shcherbakov and Vladimir A. Zryanin and Nikolay G. Prilepsky. 2016. A preliminary survey of the taxonomic composition of contents of Nepenthes smilesii Hemsl. pitchers in Bi Doup ' Nui Ba National Park (South Vietnam). Carniv. Pl. Newslett. 45(2):40-50. https://doi.org/10.55360/cpn452.ad600
Bazile V, Moran JA, Le Moguédec G, Marshall DJ, Gaume L. 2012. A carnivorous plant fed by its ant symbiont: a unique multi-faceted nutritional mutualism PloS ONE, 7(5): e36179.
Bennett, K.F. and Ellison, A.M., 2009. Nectar, not colour, may lure insects to their death. Biology letters, 5(4), pp.469-472.
Bhattarai, G.P. and Horner, J.D., 2009. The importance of pitcher size in prey capture in the carnivorous plant, Sarracenia alata Wood (Sarraceniaceae). The American Midland Naturalist, 161(2), pp.264-272.
Cheek M, Jebb M. 2001. Nepenthaceae. Flora Malesiana 15: 1–157.
Chin L, Chung AYC, Clarke C. 2014. Interspecific variation in prey capture behavior by co-occurring nepenthes pitcher plants: Evidence for resource partitioning or sampling-scheme artifacts? Plant Signaling and Behavior 9.
Clarke C, Lee C, Enar V. 2014. Observations of the natural history and ecology of Nepenthes campanulata. Carnivorous Plant Newsletter 43: 7–13.
Clarke C. 1997. Nepenthes of Borneo. Kota Kinabalu, Sabah: Natural History Publications (Borneo) xi, 207p-col. illus.. ISBN 1248185562.
Clarke CM, Bauer U, Lee CC, Tuen AA, Rembold K, Moran JA. 2009. Tree shrew lavatories: a novel nitrogen sequestration strategy in a tropical pitcher plant. Biology letters 5: 632–5.
Cresswell JE. 1998. Morphological correlates of necromass accumulation in the traps of an Eastern tropical pitcher plant, Nepenthes ampullaria Jack, and observations on the pitcher infauna and its reconstitution following experimental removal. Oecologia. 113(3):383-390. doi: 10.1007/s004420050390. PMID: 28307823.
Cresswell, J.E., 1993. The morphological correlates of prey capture and resource parasitism in pitchers of the carnivorous plant Sarracenia purpurea. American Midland Naturalist, pp.35-41.
Dančák M, Majeský E, Čermák V, Golos MR, Płachno BJ, Tjiasmanto W. 2022. First record of functional underground traps in a pitcher plant: Nepenthes pudica (Nepenthaceae), a new species from North Kalimantan, Borneo. PhytoKeys 201: 77–97.
Demidova, Anna N, Eremkin, Gregory S, Shcherbakov, Evgeny O, Zryanin, Vladimir A., & Prilepsky, Nikolay G. 2016. A preliminary survey of the taxonomic composition of contents of Nepenthes smilesii Hemsl. pitchers in Bi Doup – Nui Ba National Park (South Vietnam). Carnivorous Plant Newsletter, 45(2), 40--50.
Di Giusto B, Grosbois V, Fargeas E, Marshall DJ, Gaume L. 2008. Contribution of pitcher fragrance and fluid viscosity to high prey diversity in a Nepenthes carnivorous plant from Borneo. Journal of biosciences 33: 121–36.
Di Giusto B, Guéroult M, Rowe N, Gaume L. 2009. The waxy surface in Nepenthes pitcher plants: variability, adaptive significance and developmental evolution. In: Gorb S, ed. Functional Surfaces in Biology. Berlin: Springer.
Dupont C, Buatois B, Bessiere J-M, Villemant C, Hattermann T, Gomez D, et al. 2023. Volatile organic compounds influence prey composition in Sarracenia carnivorous plants. PLoS ONE 18(4): e0277603.
Ellison, A.M. and Gotelli, N.J., 2009. Energetics and the evolution of carnivorous plants—Darwin's ‘most wonderful plants in the world’. Journal of Experimental Botany, 60(1), pp.19-42.
Folkerts, D.R., 1992. Interactions of pitcher plants (Sarracenia: Sarraceniaceae) with their arthropod prey in the southeastern United States. University of Georgia.
Gaume L, Bazile V, Boussès P, Le Moguédec G, Marshall DJ. 2019. The biotic and abiotic drivers of ‘living’ diversity in the deadly traps of Nepenthes pitcher plants. Biodiversity and Conservation, 28: 345-362.
Gaume L, Bazile V, Huguin M, Bonhomme V. 2016. Different pitcher shapes and trapping syndromes explain resource partitioning in Nepenthes species. Ecology and Evolution 6: 1378–1392.
Gilbert KJ, Bittleston LS, Naive MAK, Kiszewski AE, Buenavente PAC, Lohman DJ, Pierce NE. 2020. Investigation of an elevational gradient reveals strong differences between bacterial and eukaryotic communities coinhabiting Nepenthes phytotelmata. Microbial ecology 80: 334–349.
Givnish, Thomas J., et al. 1984. Carnivory in the bromeliad Brocchinia reducta, with a cost/benefit model for the general restriction of carnivorous plants to sunny, moist, nutrient-poor habitats. The American Naturalist 124.4: 479-497
Grafe TU, Schöner CR, Kerth G, Junaidi A, Schöner MG. 2011. A novel resource-service mutualism between bats and pitcher plants. Biology Letters 7: 436–439.
Green, M.L. and Horner, J.D., 2007. The relationship between prey capture and characteristics of the carnivorous pitcher plant, Sarracenia alata Wood. The American Midland Naturalist, 158(2), pp.424-431.
Greenwood M, Clarke C, Lee CC, Gunsalam A, Clarke RH. 2011. A unique resource mutualism between the giant Bornean pitcher plant, Nepenthes rajah, and members of a small mammal community. PLoS ONE 6.
Heard, S.B., 1998. Capture rates of invertebrate prey by the pitcher plant, Sarracenia purpurea L. The American midland naturalist, 139(1), pp.79-89.
Hua Y, Li H. 2005. Food web and fluid in pitchers of Nepenthes mirabilis in Zhuhai, China. Acta Botanica Gallica 152: 165–175.
Jaffe, K., Michelangeli, F., Gonzalez, J. M., Miras, B., & Ruiz, CM. 1992. Carnivory in pitcher plants of the genus Heliamphora (Sarraceniaceae). New Phytologist, 122(4), 733-744.
Jebb M. 1989. Some observations on Nepenthes in Papua New Guinea (1987). Juniper, B. E., Robins, R. J. & Joel, D. M. (eds). The carnivorous plants. Academic Press, London.
Judd, W.W., 1959. Studies of the Byron Bog in Southwestern Ontario: X. Inquilines and Victims of the Pitcher-Plant, Sarracenia purpurea L. 1. The Canadian Entomologist, 91(3), pp.171-180.
Kato M, Hotta M, Tamin R, Itino T. 1993. Inter- and intra-specific variation in prey assemblages and inhabitant communities in Nepenthes pitchers in Sumatra. Tropical Zoology 6: 11–25.
Lam W-N, Yeo H, Lim R, Hong Wong S, Gek Lam-Phua S, Fashing NJ, Neo L, Wang WY, Fah Cheong L, Ng P, others. 2020. A comparative exploration of the inquiline and prey species of Nepenthes rafflesiana pitchers in contiguous and fragmented habitat patches in Singapore. RAFFLES BULLETIN OF ZOOLOGY 68: 838–858.
Lam WN, Tan HTW. 2018. Carnivorous pitcher plant facilitates its ant prey. Arthropod-Plant Interactions: 1–8.
Lestariningsih N, Setyaningsih D. 2017. Explorative study of tropical pitcher plants (Nepenthes sp.) types and insects that trapped inside in Sebangau National Park Palangka Raya Central Kalimantan. Journal of Physics: Conference Series.012062.
Lim RJ, Wong SH, Lam WN, Yeo H, Lam-Phua SG, Fashing NJ, Wang WY, Cheong LF, Koh JK, Neo L, others. 2019. Preliminary checklist of the inquiline and prey species of Nepenthes ampullaria pitchers across vegetation types in Singapore. Forest 10: 1–400.
McGregor, J.P., Moon, D.C. and Rossi, A.M., 2016. Role of areoles on prey abundance and diversity in the hooded pitcher plant (Sarracenia minor, Sarraceniaceae). Arthropod-Plant Interactions, 10, pp.133-141.
Merbach MA, Merbach DJ, Maschwitz U, Booth WE, Fiala B, Zizka G. 2002. Mass march of termites into the deadly trap. Nature;415(6867):36-7. doi: 10.1038/415036a. PMID: 11780106.
Moran J. et al. 2001. Termite prey specialization in the pitcher plant Nepenthes albomarginata—evidence from stable isotope analysis. Annals of Botany 88: 307–311.
Moran JA, Clarke CM, Hawkins BJ. 2003. From carnivore to detritivore? Isotopic evidence for leaf litter utilization by the tropical pitcher plant Nepenthes ampullaria. International Journal of Plant Sciences 164: 635–639.
Moran JA, Merbach MA, Livingston NJ, Clarke CM, Booth WE. 2001. Termite prey specialization in the pitcher plant Nepenthes albomarginata - Evidence from stable isotope analysis. Annals of Botany 88: 307–311.
Moran JA. 1996. Pitcher dimorphism, composition prey and the mechanisms of prey attraction in the pitcher plant Nepenthes rafflesiana in Borneo. Journal of Ecology 84: 515–525.
Moran‹ JA, Booth WE, Charles JK. 1999. Aspects of Pitcher Morphology and Spectral Characteristics of Six Bornean Nepenthes Pitcher Plant Species : Implications for Prey Capture. Annals of Botany 83: 521–528.
Nerz J, Koch A. 2018. Vertebrates as “Prey” of Pitcher Plants: A New Case of a Gecko (Lepidodactylus cf. lugubris) Found in Nepenthes treubiana (Nepenthaceae) on New Guinea. Russian Journal of Herpetology 25: 147–150.
Newell, S.J. and Nastase, A.J., 1998. Efficiency of insect capture by Sarracenia purpurea (Sarraceniaceae), the northern pitcher plant. American Journal of Botany, 85(1), pp.88-91.
Panda A, Gunawan YE. 2017. Komposisi Takson Tingkat Suku Serangga yang Terperangkap dalam Kantong Nepenthes spp. di Taman Nasional Sebangau Kalimantan Tengah. Biotropika 5: 36–43.
Pavlovič A, Slováková L, Šantrůček J. 2011. Nutritional benefit from leaf litter utilization in the pitcher plant Nepenthes ampullaria. Plant, cell & environment 34: 1865–73.
Rembold K, Fischer E, Wetzel M a., Barthlott W. 2010. Prey composition of the pitcher plant Nepenthes madagascariensis. Journal of Tropical Ecology 26: 365–372.
Ristiawan H, Hikmat A. 2022. The PREY COMPOSITION OF Nepenthes gymnamphora Reinw. Ex Nees AT MOUNT BISMO, DERODUWUR HIKING TRAIL, WONOSOBO, CENTRAL JAVA. Media Konservasi 27: 116–120.
Savage, Christian, and Thomas E. Miller. 2018. A test of group foraging by the carnivorous plant, Sarracenia flava: are pitcher plants like wolves?. The American Midland Naturalist 179.1: 78-85.
Schmid-Hollinger, Rudolf. 1997. Nepenthes macfarlanei: Prey found in ground pitchers. Carniv. Pl. Newslett. 26(2):46-50. https://doi.org/10.55360/cpn262.rs797
Stephens, Jessica D., Rebecca L. Godwin, and Debbie R. Folkerts. 2015. Distinctions in pitcher morphology and prey capture of the Okefenokee variety within the carnivorous plant species Sarracenia minor. Southeastern Naturalist 14.2: 254-266
Sui Peng H, Clarke C, Selatan L, Sunway B. 2015. Prey capture patterns in Nepenthes species and natural hybrids-are the pitchers of hybrids as effective at trapping prey as those of their parents? Carnivorous Plant Newsletter. 44(2): 62-79.
Wells K, Lakim MB, Schulz S, Ayasse M. 2011. Pitchers of Nepenthes rajah collect faecal droppings from both diurnal and nocturnal small mammals and emit fruity odour. Journal of Tropical Ecology 27: 347–353.
Whatmore, R., Wood, P.J., Dwyer, C. and Millett, J., 2022. Prey capture by the non‐native carnivorous pitcher plant Sarracenia purpurea across sites in Britain and Ireland. Ecology and Evolution, 12(12), p.e9588.
Wray, D.L. and Brimley, C.S., 1943. The insect inquilines and victims of pitcher plants in North Carolina. Annals of the Entomological Society of America, 36(1), pp.128-137.
Hua, Y., & Li, H. 2005. Food web and fluid in pitchers of Nepenthes mirabilis in Zhuhai, China. Acta Botanica Gallica, 152(2), 165–175. https://doi.org/10.1080/12538078.2005.10515467
Zander, A., Girardet, M.A. and Bersier, L.F., 2018. Distribution of native European spiders follows the prey attraction pattern of introduced carnivorous pitcher plants. bioRxiv, p.410399.

## Sheet: Box 1. Raw Data CPPs
TRY Data Explorer Output	2024-2-29
Species Trait Table
Specieslist: 78363, 413860, 16993, 419529, 328490, 429218, 429219, 429220, 28091, 328491, 429221, 429222, 85462, 429223, 28092, 328492, 48443, 452019, 452020, 452021, 379741, 452022, 48444, 452023, 452024, 452025, 48445, 48446, 48447, 452026, 452027, 96781, 452028, 48448, 48449, 379747, 259381, 452029, 452030, 379750, 48450, 379751, 379752, 379753, 259384, 379754, 48451, 452031, 452032, 91435, 38…
Trait	TraitID	.Cephalotus follicularis.	.Cephalotus sp.	.Darlingtonia californica.	.Darlingtonia sp.	.Heliamphora ceracea.	.Heliamphora chimantensis.	.Heliamphora elongata.	.Heliamphora folliculata.	.Heliamphora heterodoxa.	.Heliamphora hispida.	.Heliamphora ionasi.	.Heliamphora minor.	.Heliamphora nutans.	.Heliamphora sarracenioides.	.Heliamphora sp.	.Heliamphora tatei.	.Sarracenia alata.	.Sarracenia areolata_x.	.Sarracenia catesbaei_x.	.Sarracenia chelsonii_x.	.Sarracenia drummondii.	.Sarracenia exornata_x.	.Sarracenia flava.	.Sarracenia formosa_x.	.Sarracenia gilpinii_x.	.Sarracenia harperi_x.	.Sarracenia jonesii.	.Sarracenia leucophylla.	.Sarracenia minor.	.Sarracenia mitchelliana_x.	.Sarracenia moorei_x.	.Sarracenia oreophila.	.Sarracenia popei_x.	.Sarracenia psittacina.	.Sarracenia purpurea.	.Sarracenia purpurea subsp. gibbosa.	.Sarracenia purpurea subsp. purpurea.	.Sarracenia readei_x.	.Sarracenia rehderi_x.	.Sarracenia rosea.	.Sarracenia rubra.	.Sarracenia rubra subsp. alabamensis.	.Sarracenia rubra subsp. gulfensis.	.Sarracenia rubra subsp. jonesii.	.Sarracenia rubra subsp. rubra.	.Sarracenia rubra subsp. wherryi.	.Sarracenia sp.	.Sarracenia swaniana_x.
Species genom size: PL	4044	0	1	0	0	0	0	0	0	0	0	0	0	0	0	0	0	0	0	0	0	0	0	0	0	0	0	0	0	0	0	0	0	0	0	0	0	0	0	0	0	0	0	0	0	0	0	0	0
Dispersal syndrome	28	1	0	2	0	0	0	0	0	1	0	0	0	0	0	0	0	3	0	0	0	0	0	5	0	0	0	1	4	1	0	0	0	0	1	1	0	2	0	0	0	0	0	0	0	1	0	0	0
Leaf compoundness	17	0	0	1	0	0	0	0	0	1	0	0	0	0	0	1	0	1	0	0	0	0	0	1	0	0	0	1	1	1	0	0	0	0	1	6	0	0	0	0	0	1	0	0	0	0	0	1	0
Leaf potassium (K) content per leaf dry mass	44	0	0	1	0	0	0	0	0	0	0	0	0	0	0	0	0	0	0	0	0	0	0	1	0	0	0	0	0	0	0	0	0	0	0	4	0	0	0	0	0	0	0	0	0	0	0	0	0
Leaf type	43	0	0	1	0	0	0	0	0	1	0	0	0	0	0	1	0	1	0	0	0	0	0	1	0	0	0	1	1	1	0	0	0	0	1	4	0	0	0	0	0	1	0	0	0	0	0	2	0
Leaflet number per leaf	759	0	0	1	0	0	0	0	0	1	0	0	0	0	0	0	0	1	0	0	0	0	0	1	0	0	0	1	1	1	0	0	0	0	1	2	0	0	0	0	0	1	0	0	0	0	0	1	0
Photosynthesis pathway	22	0	0	1	0	0	0	0	0	0	0	0	0	0	0	0	0	0	0	0	0	0	0	0	0	0	0	0	0	0	0	0	0	0	0	14	0	0	0	0	0	0	0	0	0	0	0	0	0
Plant growth form	42	3	1	15	1	0	2	2	2	8	2	2	2	3	2	2	2	25	2	4	4	3	2	32	4	4	2	18	27	20	4	11	14	2	14	71	1	3	4	2	6	37	1	1	1	1	1	4	2
Plant growth form detailed consolidated	3401	1	0	1	0	1	0	0	0	1	1	0	0	1	0	0	1	1	0	0	0	0	0	1	0	0	0	1	1	1	0	0	1	0	1	1	0	0	0	0	1	1	0	0	0	0	0	0	0
Plant growth form simple consolidated	3400	1	0	1	0	1	0	0	0	1	1	0	0	1	0	0	1	1	0	0	0	0	0	1	0	0	0	1	1	1	0	1	0	0	1	1	0	0	0	0	0	1	0	0	0	0	0	0	0
Plant woodiness	38	1	0	2	0	0	0	0	0	1	0	0	0	1	0	1	0	1	0	0	0	0	0	3	0	0	0	1	1	1	0	0	0	0	1	8	0	0	0	0	0	1	0	0	0	0	0	2	0
Seed dry mass	26	2	0	11	0	0	0	1	0	7	0	0	1	2	0	0	0	14	0	0	0	0	0	18	0	0	0	11	14	11	0	0	1	0	11	16	0	8	0	0	1	5	0	0	0	7	0	0	0
Trap area	3928	0	0	2	0	0	0	0	0	0	0	0	0	0	0	0	0	9	0	0	0	0	0	10	0	0	0	8	8	8	0	0	6	0	2	8	0	0	0	0	2	15	0	0	0	0	0	0	0
Trap carbon (C) content per trap dry mass	3923	0	0	3	0	0	0	0	0	0	0	0	0	0	0	0	0	7	0	0	0	0	0	9	0	0	0	6	6	6	0	0	6	0	0	19	0	0	0	0	2	12	0	0	0	0	0	0	0
Trap dry mass	3926	0	0	3	0	0	0	0	0	1	0	0	0	0	0	0	0	10	0	0	0	0	0	11	0	0	0	8	9	8	0	0	6	0	3	10	0	0	0	0	3	16	0	0	0	0	0	0	0
Trap dry matter content per fresh mass (DMC)	3929	0	0	2	0	0	0	0	0	0	0	0	0	0	0	0	0	7	0	0	0	0	0	8	0	0	0	6	6	5	0	0	5	0	0	6	0	0	0	0	0	12	0	0	0	0	0	0	0
Trap nitrogen (N) content per trap dry mass	3922	0	0	3	0	0	0	0	0	0	0	0	0	0	0	0	0	9	0	0	0	0	0	12	0	0	0	8	8	8	0	0	6	0	2	23	0	0	0	0	2	15	0	0	0	0	0	0	0
Trap phosphorus (P) content per trap dry mass	3924	0	0	1	0	0	0	0	0	0	0	0	0	0	0	0	0	2	0	0	0	0	0	2	0	0	0	2	2	2	0	0	0	0	2	3	0	0	0	0	0	3	0	0	0	0	0	0	0
Trap SLA	3927	0	0	2	0	0	0	0	0	0	0	0	0	0	0	0	0	9	0	0	0	0	0	10	0	0	0	8	8	8	0	0	6	0	2	8	0	0	0	0	2	15	0	0	0	0	0	0	0
Plant lifespan (longevity)	59	0	0	0	0	0	0	0	0	1	0	0	0	0	0	0	0	2	0	0	0	0	0	2	0	0	0	1	2	2	0	0	0	0	2	4	0	0	0	0	0	2	0	0	0	0	0	1	0
Species occurrence range: native vs invasive	218	0	0	0	0	0	0	0	0	0	0	0	0	0	0	2	0	0	0	0	0	0	0	0	0	0	0	0	0	0	0	0	0	0	0	2	0	0	0	0	0	0	0	0	0	0	0	0	0
Stem conduit density (vessels and tracheids)	169	0	0	0	0	0	0	0	0	0	0	0	0	0	0	2	0	0	0	0	0	0	0	0	0	0	0	0	0	0	0	0	0	0	0	0	0	0	0	0	0	0	0	0	0	0	0	0	0
Stem conduit diameter (vessels, tracheids)	281	0	0	0	0	0	0	0	0	0	0	0	0	0	0	2	0	0	0	0	0	0	0	0	0	0	0	0	0	0	0	0	0	0	0	0	0	0	0	0	0	0	0	0	0	0	0	0	0
Stem wood fiber wall thickness	288	0	0	0	0	0	0	0	0	0	0	0	0	0	0	1	0	0	0	0	0	0	0	0	0	0	0	0	0	0	0	0	0	0	0	0	0	0	0	0	0	0	0	0	0	0	0	0	0
Wood cellular composition of rays	292	0	0	0	0	0	0	0	0	0	0	0	0	0	0	1	0	0	0	0	0	0	0	0	0	0	0	0	0	0	0	0	0	0	0	0	0	0	0	0	0	0	0	0	0	0	0	0	0
Wood fiber lengths	289	0	0	0	0	0	0	0	0	0	0	0	0	0	0	1	0	0	0	0	0	0	0	0	0	0	0	0	0	0	0	0	0	0	0	0	0	0	0	0	0	0	0	0	0	0	0	0	0
Wood fibre types	286	0	0	0	0	0	0	0	0	0	0	0	0	0	0	1	0	0	0	0	0	0	0	0	0	0	0	0	0	0	0	0	0	0	0	0	0	0	0	0	0	0	0	0	0	0	0	0	0
Wood growth ring distinction	273	0	0	0	0	0	0	0	0	0	0	0	0	0	0	2	0	2	0	0	0	0	0	0	0	0	0	0	2	0	0	0	2	0	0	0	0	0	0	0	0	0	0	0	0	0	0	0	0
Wood parenchyma characteristics	290	0	0	0	0	0	0	0	0	0	0	0	0	0	0	3	0	0	0	0	0	0	0	0	0	0	0	0	0	0	0	0	0	0	0	0	0	0	0	0	0	0	0	0	0	0	0	0	0
Wood ray width	291	0	0	0	0	0	0	0	0	0	0	0	0	0	0	1	0	0	0	0	0	0	0	0	0	0	0	0	0	0	0	0	0	0	0	0	0	0	0	0	0	0	0	0	0	0	0	0	0
Wood rays per millimetre (wood ray density)	297	0	0	0	0	0	0	0	0	0	0	0	0	0	0	1	0	0	0	0	0	0	0	0	0	0	0	0	0	0	0	0	0	0	0	0	0	0	0	0	0	0	0	0	0	0	0	0	0
Wood septate fibres and parenchyma-like fibre bands	287	0	0	0	0	0	0	0	0	0	0	0	0	0	0	1	0	0	0	0	0	0	0	0	0	0	0	0	0	0	0	0	0	0	0	0	0	0	0	0	0	0	0	0	0	0	0	0	0
Wood vessel element length; stem conduit (vessel and tracheids) element length	282	0	0	0	0	0	0	0	0	0	0	0	0	0	0	1	0	0	0	0	0	0	0	0	0	0	0	0	0	0	0	0	0	0	0	0	0	0	0	0	0	0	0	0	0	0	0	0	0
Wood vessel perforation plates	278	0	0	0	0	0	0	0	0	0	0	0	0	0	0	4	0	1	0	0	0	0	0	0	0	0	0	0	1	0	0	0	1	0	0	0	0	0	0	0	0	0	0	0	0	0	0	0	0
Wood vessel pits characteristics (vestured pits)	279	0	0	0	0	0	0	0	0	0	0	0	0	0	0	5	0	0	0	0	0	0	0	0	0	0	0	0	0	0	0	0	0	0	0	0	0	0	0	0	0	0	0	0	0	0	0	0	0
Bark sieve tubes grouping	836	0	0	0	0	0	0	0	0	0	0	0	0	0	0	0	0	1	0	0	0	0	0	0	0	0	0	0	1	0	0	0	1	0	0	0	0	0	0	0	0	0	0	0	0	0	0	0	0
Leaf angle (inclination, orientation)	3	0	0	0	0	0	0	0	0	0	0	0	0	0	0	0	0	0	0	0	0	0	0	0	0	0	0	0	0	0	0	0	0	0	0	0	0	0	0	0	0	0	0	0	0	0	0	2	0
Leaf area (in case of compound leaves: leaflet, undefined if petiole is in- or excluded)	3113	0	0	0	0	0	0	0	0	0	0	0	0	0	0	0	0	0	0	0	0	0	0	0	0	0	0	0	0	0	0	0	0	0	0	2	0	0	0	0	0	0	0	0	0	0	0	1	0
Leaf phenology type	37	0	0	0	0	0	0	0	0	0	0	0	0	0	0	0	0	0	0	0	0	0	0	0	0	0	0	0	0	0	0	0	0	0	0	5	0	0	0	0	0	0	0	0	0	0	0	2	0
Plant functional type (PFT)	197	0	0	0	0	0	0	0	0	0	0	0	0	0	0	0	0	0	0	0	0	0	0	0	0	0	0	0	0	0	0	0	0	0	0	12	0	0	0	0	0	0	0	0	0	0	0	1	0
Plant height vegetative	3106	0	0	0	0	0	0	0	0	0	0	0	0	0	0	0	0	1	0	0	0	0	0	0	0	0	0	0	1	0	0	0	1	0	0	9	0	0	0	0	0	0	0	0	0	0	0	0	0
Plant life form (Raunkiaer life form)	343	0	0	0	0	0	0	0	0	0	0	0	0	0	0	0	0	0	0	0	0	0	0	0	0	0	0	0	0	0	0	0	0	0	0	8	0	0	0	0	0	0	0	0	0	0	0	3	0
Wood axial parenchyma types	1211	0	0	0	0	0	0	0	0	0	0	0	0	0	0	0	0	1	0	0	0	0	0	0	0	0	0	0	1	0	0	0	1	0	0	0	0	0	0	0	0	0	0	0	0	0	0	0	0
Wood fiber cell wall thickness	1216	0	0	0	0	0	0	0	0	0	0	0	0	0	0	0	0	1	0	0	0	0	0	0	0	0	0	0	1	0	0	0	1	0	0	0	0	0	0	0	0	0	0	0	0	0	0	0	0
Wood fiber-pits types	1220	0	0	0	0	0	0	0	0	0	0	0	0	0	0	0	0	1	0	0	0	0	0	0	0	0	0	0	1	0	0	0	1	0	0	0	0	0	0	0	0	0	0	0	0	0	0	0	0
Wood ray types	1234	0	0	0	0	0	0	0	0	0	0	0	0	0	0	0	0	4	0	0	0	0	0	0	0	0	0	0	4	0	0	0	5	0	0	0	0	0	0	0	0	0	0	0	0	0	0	0	0
Wood vessel density	1237	0	0	0	0	0	0	0	0	0	0	0	0	0	0	0	0	1	0	0	0	0	0	0	0	0	0	0	1	0	0	0	1	0	0	0	0	0	0	0	0	0	0	0	0	0	0	0	0
Wood vessel diameter	1238	0	0	0	0	0	0	0	0	0	0	0	0	0	0	0	0	1	0	0	0	0	0	0	0	0	0	0	2	0	0	0	1	0	0	0	0	0	0	0	0	0	0	0	0	0	0	0	0
Wood vessel distribution	1239	0	0	0	0	0	0	0	0	0	0	0	0	0	0	0	0	1	0	0	0	0	0	0	0	0	0	0	1	0	0	0	1	0	0	0	0	0	0	0	0	0	0	0	0	0	0	0	0
Leaf nitrogen (N) isotope signature (delta 15N)	78	0	0	0	0	0	0	0	0	0	0	0	0	0	0	0	0	0	0	0	0	0	0	0	0	0	0	0	0	0	0	0	0	0	0	0	0	0	0	0	0	0	0	0	0	0	0	0	0
Bark sclereids arrangement	834	0	0	0	0	0	0	0	0	0	0	0	0	0	0	0	0	0	0	0	0	0	0	0	0	0	0	0	0	0	0	0	0	0	0	0	0	0	0	0	0	0	0	0	0	0	0	0	0
Wood vessel: dark staining substances in vessels and/or fibers (gum, tannins)	1246	0	0	0	0	0	0	0	0	0	0	0	0	0	0	0	0	0	0	0	0	0	0	0	0	0	0	0	0	0	0	0	0	0	0	0	0	0	0	0	0	0	0	0	0	0	0	0	0
Seed storage behaviour	98	0	0	0	0	0	0	0	0	0	0	0	0	0	0	0	0	0	0	0	0	0	0	0	0	0	0	0	0	0	0	0	0	0	0	0	0	0	0	0	0	0	0	0	0	0	0	0	0
Wood vessel scalariform perforations	419	0	0	0	0	0	0	0	0	0	0	0	0	0	0	0	0	0	0	0	0	0	0	0	0	0	0	0	0	0	0	0	0	0	0	0	0	0	0	0	0	0	0	0	0	0	0	0	0
Wood: bars per vessel perforation plate	420	0	0	0	0	0	0	0	0	0	0	0	0	0	0	0	0	0	0	0	0	0	0	0	0	0	0	0	0	0	0	0	0	0	0	0	0	0	0	0	0	0	0	0	0	0	0	0	0
Seed germination rate (germination efficiency)	95	0	0	0	0	0	0	0	0	0	0	0	0	0	0	0	0	0	0	0	0	0	0	3	0	0	0	0	0	0	0	0	0	0	0	0	0	0	0	0	0	0	0	0	0	0	0	0	0
Flower symmetry type (flower shape)	2935	0	0	0	0	0	0	0	0	0	0	0	0	0	0	0	0	0	0	0	0	0	0	0	0	0	0	0	0	0	0	0	0	0	0	0	0	0	0	0	0	0	0	0	0	0	0	0	0
Fruit dehiscence type	2940	0	0	0	0	0	0	0	0	0	0	0	0	0	0	0	0	0	0	0	0	0	0	0	0	0	0	0	0	0	0	0	0	0	0	0	0	0	0	0	0	0	0	0	0	0	0	0	0
Fruit pericarp type	2939	0	0	0	0	0	0	0	0	0	0	0	0	0	0	0	0	0	0	0	0	0	0	0	0	0	0	0	0	0	0	0	0	0	0	0	0	0	0	0	0	0	0	0	0	0	0	0	0
Fruit surface type	2941	0	0	0	0	0	0	0	0	0	0	0	0	0	0	0	0	0	0	0	0	0	0	0	0	0	0	0	0	0	0	0	0	0	0	0	0	0	0	0	0	0	0	0	0	0	0	0	0
Inflorescence type	2934	0	0	0	0	0	0	0	0	0	0	0	0	0	0	0	0	0	0	0	0	0	0	0	0	0	0	0	0	0	0	0	0	0	0	0	0	0	0	0	0	0	0	0	0	0	0	0	0
Leaf margin type	963	0	0	0	0	0	0	0	0	0	0	0	0	0	0	0	0	0	0	0	0	0	0	0	0	0	0	0	0	0	0	0	0	0	0	0	0	0	0	0	0	0	0	0	0	0	0	0	0
Leaf shape	154	0	0	0	0	0	0	0	0	0	0	0	0	0	0	0	0	0	0	0	0	0	0	0	0	0	0	0	0	0	0	0	0	0	0	0	0	0	0	0	0	0	0	0	0	0	0	0	0
Leaf venation type	2813	0	0	0	0	0	0	0	0	0	0	0	0	0	0	0	0	0	0	0	0	0	0	0	0	0	0	0	0	0	0	0	0	0	0	0	0	0	0	0	0	0	0	0	0	0	0	0	0
Species genom size: 2C	4045	0	1	0	0	0	0	0	0	0	0	0	0	0	0	0	0	0	0	0	0	0	0	0	0	0	0	0	0	0	0	0	0	0	0	0	0	0	0	0	0	0	0	0	0	0	0	1	0
Species phylogeny: number of species per genera	4042	0	1	0	0	0	0	0	0	0	0	0	0	0	0	0	0	0	0	0	0	0	0	0	0	0	0	0	0	0	0	0	0	0	0	0	0	0	0	0	0	0	0	0	0	0	0	1	0
Bark thickness	24	0	0	0	0	0	0	0	0	0	0	0	0	0	0	0	0	0	0	0	0	0	0	0	0	0	0	0	0	0	0	0	0	0	0	0	0	0	0	0	0	0	0	0	0	0	0	0	0
Bark thickness (inner bark)	3355	0	0	0	0	0	0	0	0	0	0	0	0	0	0	0	0	0	0	0	0	0	0	0	0	0	0	0	0	0	0	0	0	0	0	0	0	0	0	0	0	0	0	0	0	0	0	0	0
Bark thickness (outer bark)	3356	0	0	0	0	0	0	0	0	0	0	0	0	0	0	0	0	0	0	0	0	0	0	0	0	0	0	0	0	0	0	0	0	0	0	0	0	0	0	0	0	0	0	0	0	0	0	0	0
Stem construction type	3357	0	0	0	0	0	0	0	0	0	0	0	0	0	0	0	0	0	0	0	0	0	0	0	0	0	0	0	0	0	0	0	0	0	0	0	0	0	0	0	0	0	0	0	0	0	0	0	0
Stem diameter	21	0	0	0	0	0	0	0	0	0	0	0	0	0	0	0	0	0	0	0	0	0	0	0	0	0	0	0	0	0	0	0	0	0	0	0	0	0	0	0	0	0	0	0	0	0	0	0	0
Bark structure	837	0	0	0	0	0	0	0	0	0	0	0	0	0	0	0	0	1	0	0	0	0	0	0	0	0	0	0	1	0	0	0	1	0	0	0	0	0	0	0	0	0	0	0	0	0	0	0	0
Trap potassium (K) content per trap dry mass	3925	0	0	0	0	0	0	0	0	0	0	0	0	0	0	0	0	2	0	0	0	0	0	2	0	0	0	2	2	2	0	0	0	0	2	2	0	0	0	0	0	3	0	0	0	0	0	0	0
Wood vessel intervessel pits	1240	0	0	0	0	0	0	0	0	0	0	0	0	0	0	0	0	1	0	0	0	0	0	0	0	0	0	0	2	0	0	0	1	0	0	0	0	0	0	0	0	0	0	0	0	0	0	0	0
Leaf area (in case of compound leaves undefined if leaf or leaflet, undefined if petiole is in- or e	3114	0	0	0	0	0	0	0	0	0	0	0	0	0	0	0	0	0	0	0	0	0	0	9	0	0	0	0	7	0	0	0	0	0	0	0	0	0	0	0	1	0	0	0	0	0	0	0	0
Leaf area per leaf dry mass (specific leaf area, SLA or 1/LMA): undefined if petiole is in- or exclu	3117	0	0	0	0	0	0	0	0	0	0	0	0	0	0	0	0	0	0	0	0	0	0	9	0	0	0	0	7	0	0	0	0	0	0	13	0	0	0	0	1	0	0	0	0	0	0	0	0
Leaf carbon (C) content per leaf area	570	0	0	0	0	0	0	0	0	0	0	0	0	0	0	0	0	0	0	0	0	0	0	7	0	0	0	0	6	0	0	0	0	0	0	0	0	0	0	0	0	0	0	0	0	0	0	0	0
Leaf carbon (C) content per leaf dry mass	13	0	0	0	0	0	0	0	0	0	0	0	0	0	0	0	0	0	0	0	0	0	0	8	0	0	0	0	6	0	0	0	3	0	0	0	0	0	0	0	0	0	0	0	0	0	0	0	0
Leaf dry mass (single leaf)	55	0	0	0	0	0	0	0	0	0	0	0	0	0	0	0	0	0	0	0	0	0	0	9	0	0	0	0	7	0	0	0	0	0	0	6	0	0	0	0	1	0	0	0	0	0	0	0	0
Leaf dry mass per leaf fresh mass (leaf dry matter content, LDMC)	47	0	0	0	0	0	0	0	0	0	0	0	0	0	0	0	0	0	0	0	0	0	0	2	0	0	0	0	0	0	0	0	0	0	0	5	0	0	0	0	0	0	0	0	0	0	0	0	0
Leaf nitrogen (N) content per leaf area	50	0	0	0	0	0	0	0	0	0	0	0	0	0	0	0	0	0	0	0	0	0	0	7	0	0	0	0	6	0	0	0	0	0	0	10	0	0	0	0	0	0	0	0	0	0	0	0	0
Leaf nitrogen (N) content per leaf dry mass	14	0	0	0	0	0	0	0	0	0	0	0	0	0	0	0	0	0	0	0	0	0	0	9	0	0	0	0	6	0	0	0	3	0	0	14	0	0	0	0	0	0	0	0	0	0	0	0	0
Leaf nitrogen/phosphorus (N/P) ratio	56	0	0	0	0	0	0	0	0	0	0	0	0	0	0	0	0	0	0	0	0	0	0	1	0	0	0	0	0	0	0	0	0	0	0	3	0	0	0	0	0	0	0	0	0	0	0	0	0
Leaf phosphorus (P) content per leaf dry mass	15	0	0	0	0	0	0	0	0	0	0	0	0	0	0	0	0	0	0	0	0	0	0	2	0	0	0	0	0	0	0	0	0	0	0	9	0	0	0	0	0	0	0	0	0	0	0	0	0
Species tolerance to frost	31	0	0	0	0	0	0	0	0	0	0	0	0	0	0	0	0	0	0	0	0	0	0	1	0	0	0	0	0	0	0	0	0	0	0	1	0	0	0	0	0	0	0	0	0	0	0	0	0
Budbank type belowground (Belowground Bud Bank, BBB)	4080	0	0	0	0	0	0	0	0	0	0	0	0	0	0	0	0	0	0	0	0	0	0	0	0	0	0	0	0	0	0	0	0	0	0	1	0	0	0	0	0	0	0	0	0	0	0	0	0
Dispersal unit type	231	0	0	0	0	0	0	0	0	0	0	0	0	0	0	0	0	0	0	0	0	0	0	0	0	0	0	0	0	0	0	0	0	0	0	1	0	0	0	0	0	0	0	0	0	0	0	0	0
Flower color	207	0	0	0	0	0	0	0	0	0	0	0	0	0	0	0	0	0	0	0	0	0	0	0	0	0	0	0	0	0	0	0	0	0	0	2	0	0	0	0	0	0	0	0	0	0	0	0	0
Flower insemination autogamous or xenogamous	204	0	0	0	0	0	0	0	0	0	0	0	0	0	0	0	0	0	0	0	0	0	0	0	0	0	0	0	0	0	0	0	0	0	0	1	0	0	0	0	0	0	0	0	0	0	0	0	0
Flower pollinator and type of reward	205	0	0	0	0	0	0	0	0	0	0	0	0	0	0	0	0	0	0	0	0	0	0	0	0	0	0	0	0	0	0	0	0	0	0	2	0	0	0	0	0	0	0	0	0	0	0	0	0
Flower sex	213	0	0	0	0	0	0	0	0	0	0	0	0	0	0	0	0	0	0	0	0	0	0	0	0	0	0	0	0	0	0	0	0	0	0	1	0	0	0	0	0	0	0	0	0	0	0	0	0
Flower sex timing	212	0	0	0	0	0	0	0	0	0	0	0	0	0	0	0	0	0	0	0	0	0	0	0	0	0	0	0	0	0	0	0	0	0	0	1	0	0	0	0	0	0	0	0	0	0	0	0	0
Flower sexual self-incompatibility mechanism	211	0	0	0	0	0	0	0	0	0	0	0	0	0	0	0	0	0	0	0	0	0	0	0	0	0	0	0	0	0	0	0	0	0	0	1	0	0	0	0	0	0	0	0	0	0	0	0	0
Flower sexual syndrome (dichogamy, cleistogamy, dioecious, monoecious)	915	0	0	0	0	0	0	0	0	0	0	0	0	0	0	0	0	0	0	0	0	0	0	0	0	0	0	0	0	0	0	0	0	0	0	2	0	0	0	0	0	0	0	0	0	0	0	0	0
Fruit type	99	0	0	0	0	0	0	0	0	0	0	0	0	0	0	0	0	0	0	0	0	0	0	0	0	0	0	0	0	0	0	0	0	0	0	1	0	0	0	0	0	0	0	0	0	0	0	0	0
Leaf area (in case of compound leaves: leaf, undefined if petiole in- or excluded)	3112	0	0	0	0	0	0	0	0	0	0	0	0	0	0	0	0	0	0	0	0	0	0	0	0	0	0	0	0	0	0	0	0	0	0	1	0	0	0	0	0	0	0	0	0	0	0	0	0
Leaf area (in case of compound leaves: leaflet, petiole included)	3111	0	0	0	0	0	0	0	0	0	0	0	0	0	0	0	0	0	0	0	0	0	0	0	0	0	0	0	0	0	0	0	0	0	0	5	0	0	0	0	0	0	0	0	0	0	0	0	0
Leaf area per leaf dry mass (specific leaf area, SLA or 1/LMA): petiole excluded	3115	0	0	0	0	0	0	0	0	0	0	0	0	0	0	0	0	0	0	0	0	0	0	0	0	0	0	0	0	0	0	0	0	0	0	1	0	0	0	0	0	0	0	0	0	0	0	0	0
Leaf area per leaf dry mass (specific leaf area, SLA or 1/LMA): petiole included	3116	0	0	0	0	0	0	0	0	0	0	0	0	0	0	0	0	0	0	0	0	0	0	0	0	0	0	0	0	0	0	0	0	0	0	6	0	0	0	0	0	0	0	0	0	0	0	0	0
Leaf distribution along the shoot axis (arrangement type)	16	0	0	0	0	0	0	0	0	0	0	0	0	0	0	0	0	0	0	0	0	0	0	0	0	0	0	0	0	0	0	0	0	0	0	1	0	0	0	0	0	0	0	0	0	0	0	0	0
Leaf lifespan (longevity)	12	0	0	0	0	0	0	0	0	0	0	0	0	0	0	0	0	0	0	0	0	0	0	0	0	0	0	0	0	0	0	0	0	0	0	6	0	0	0	0	0	0	0	0	0	0	0	0	0
Leaf nitrogen (N) content per leaf	57	0	0	0	0	0	0	0	0	0	0	0	0	0	0	0	0	0	0	0	0	0	0	0	0	0	0	0	0	0	0	0	0	0	0	1	0	0	0	0	0	0	0	0	0	0	0	0	0
Leaf phosphorus (P) content per leaf area	51	0	0	0	0	0	0	0	0	0	0	0	0	0	0	0	0	0	0	0	0	0	0	0	0	0	0	0	0	0	0	0	0	0	0	4	0	0	0	0	0	0	0	0	0	0	0	0	0
Leaf phosphorus (P) retranslocation prior to leaf senescence	3026	0	0	0	0	0	0	0	0	0	0	0	0	0	0	0	0	0	0	0	0	0	0	0	0	0	0	0	0	0	0	0	0	0	0	2	0	0	0	0	0	0	0	0	0	0	0	0	0
Leaf potassium (K) content per leaf area	52	0	0	0	0	0	0	0	0	0	0	0	0	0	0	0	0	0	0	0	0	0	0	0	0	0	0	0	0	0	0	0	0	0	0	1	0	0	0	0	0	0	0	0	0	0	0	0	0
Photosynthesis drawdown of CO2 concentration from ambient airspace to intercellular airspace	3126	0	0	0	0	0	0	0	0	0	0	0	0	0	0	0	0	0	0	0	0	0	0	0	0	0	0	0	0	0	0	0	0	0	0	3	0	0	0	0	0	0	0	0	0	0	0	0	0
Photosynthesis net assimilation rate per leaf area (NAR)	784	0	0	0	0	0	0	0	0	0	0	0	0	0	0	0	0	0	0	0	0	0	0	0	0	0	0	0	0	0	0	0	0	0	0	1	0	0	0	0	0	0	0	0	0	0	0	0	0
Photosynthesis rate per leaf area	53	0	0	0	0	0	0	0	0	0	0	0	0	0	0	0	0	0	0	0	0	0	0	0	0	0	0	0	0	0	0	0	0	0	0	8	0	0	0	0	0	0	0	0	0	0	0	0	0
Photosynthesis rate per leaf dry mass	40	0	0	0	0	0	0	0	0	0	0	0	0	0	0	0	0	0	0	0	0	0	0	0	0	0	0	0	0	0	0	0	0	0	0	8	0	0	0	0	0	0	0	0	0	0	0	0	0
Photosynthesis: intercellular CO2 concentration	49	0	0	0	0	0	0	0	0	0	0	0	0	0	0	0	0	0	0	0	0	0	0	0	0	0	0	0	0	0	0	0	0	0	0	1	0	0	0	0	0	0	0	0	0	0	0	0	0
Plant biomass and allometry: Leaf dry mass per plant dry mass (leaf weight ratio, LWR)	110	0	0	0	0	0	0	0	0	0	0	0	0	0	0	0	0	0	0	0	0	0	0	0	0	0	0	0	0	0	0	0	0	0	0	1	0	0	0	0	0	0	0	0	0	0	0	0	0
Plant biomass and allometry: Seed number per plant	131	0	0	0	0	0	0	0	0	0	0	0	0	0	0	0	0	0	0	0	0	0	0	0	0	0	0	0	0	0	0	0	0	0	0	4	0	0	0	0	0	0	0	0	0	0	0	0	0
Plant growth rate relative (plant relative growth rate, RGR)	77	0	0	0	0	0	0	0	0	0	0	0	0	0	0	0	0	0	0	0	0	0	0	0	0	0	0	0	0	0	0	0	0	0	0	1	0	0	0	0	0	0	0	0	0	0	0	0	0
Plant height	18	0	0	0	0	0	0	0	0	0	0	0	0	0	0	0	0	0	0	0	0	0	0	0	0	0	0	0	0	0	0	0	0	0	0	1	0	0	0	0	0	0	0	0	0	0	0	0	0
Plant height versus plant width relationship	1016	0	0	0	0	0	0	0	0	0	0	0	0	0	0	0	0	0	0	0	0	0	0	0	0	0	0	0	0	0	0	0	0	0	0	1	0	0	0	0	0	0	0	0	0	0	0	0	0
Plant mating system	347	0	0	0	0	0	0	0	0	0	0	0	0	0	0	0	0	0	0	0	0	0	0	0	0	0	0	0	0	0	0	0	0	0	0	1	0	0	0	0	0	0	0	0	0	0	0	0	0
Plant morphological adaptations: shoot metamorphoses	817	0	0	0	0	0	0	0	0	0	0	0	0	0	0	0	0	0	0	0	0	0	0	0	0	0	0	0	0	0	0	0	0	0	0	3	0	0	0	0	0	0	0	0	0	0	0	0	0
Plant morphological adaptations: storage organs	816	0	0	0	0	0	0	0	0	0	0	0	0	0	0	0	0	0	0	0	0	0	0	0	0	0	0	0	0	0	0	0	0	0	0	1	0	0	0	0	0	0	0	0	0	0	0	0	0
Plant nitrogen(N) fixation capacity	8	0	0	0	0	0	0	0	0	0	0	0	0	0	0	0	0	0	0	0	0	0	0	0	0	0	0	0	0	0	0	0	0	0	0	10	0	0	0	0	0	0	0	0	0	0	0	0	0
Plant nutrition mode (heterotrophy)	201	0	0	0	0	0	0	0	0	0	0	0	0	0	0	0	0	0	0	0	0	0	0	0	0	0	0	0	0	0	0	0	0	0	0	4	0	0	0	0	0	0	0	0	0	0	0	0	0
Plant reproductive phenology timing (flowering time)	335	0	0	0	0	0	0	0	0	0	0	0	0	0	0	0	0	0	0	0	0	0	0	0	0	0	0	0	0	0	0	0	0	0	0	14	0	0	0	0	0	0	0	0	0	0	0	0	0
Pollen diameter	1042	0	0	0	0	0	0	0	0	0	0	0	0	0	0	0	0	0	0	0	0	0	0	0	0	0	0	0	0	0	0	0	0	0	0	1	0	0	0	0	0	0	0	0	0	0	0	0	0
Pollination syndrome	29	0	0	0	0	0	0	0	0	0	0	0	0	0	0	0	0	0	0	0	0	0	0	0	0	0	0	0	0	0	0	0	0	0	0	3	0	0	0	0	0	0	0	0	0	0	0	0	0
Seed number per reproducton unit	138	0	0	0	0	0	0	0	0	0	0	0	0	0	0	0	0	0	0	0	0	0	0	0	0	0	0	0	0	0	0	0	0	0	0	4	0	0	0	0	0	0	0	0	0	0	0	0	0
Species genotype: chromosome base number	221	0	0	0	0	0	0	0	0	0	0	0	0	0	0	0	0	0	0	0	0	0	0	0	0	0	0	0	0	0	0	0	0	0	0	1	0	0	0	0	0	0	0	0	0	0	0	0	0
Species genotype: chromosome cDNA content	224	0	0	0	0	0	0	0	0	0	0	0	0	0	0	0	0	0	0	0	0	0	0	0	0	0	0	0	0	0	0	0	0	0	0	3	0	0	0	0	0	0	0	0	0	0	0	0	0
Species genotype: chromosome number	223	0	0	0	0	0	0	0	0	0	0	0	0	0	0	0	0	0	0	0	0	0	0	0	0	0	0	0	0	0	0	0	0	0	0	4	0	0	0	0	0	0	0	0	0	0	0	0	0
Species genotype: chromosome ploidy	222	0	0	0	0	0	0	0	0	0	0	0	0	0	0	0	0	0	0	0	0	0	0	0	0	0	0	0	0	0	0	0	0	0	0	1	0	0	0	0	0	0	0	0	0	0	0	0	0
Species nutrient requirements	1138	0	0	0	0	0	0	0	0	0	0	0	0	0	0	0	0	0	0	0	0	0	0	0	0	0	0	0	0	0	0	0	0	0	0	1	0	0	0	0	0	0	0	0	0	0	0	0	0
Species occurrence range characteristics	1140	0	0	0	0	0	0	0	0	0	0	0	0	0	0	0	0	0	0	0	0	0	0	0	0	0	0	0	0	0	0	0	0	0	0	6	0	0	0	0	0	0	0	0	0	0	0	0	0
Species occurrence range: climate type	825	0	0	0	0	0	0	0	0	0	0	0	0	0	0	0	0	0	0	0	0	0	0	0	0	0	0	0	0	0	0	0	0	0	0	3	0	0	0	0	0	0	0	0	0	0	0	0	0
Species occurrence range: endemism	244	0	0	0	0	0	0	0	0	0	0	0	0	0	0	0	0	0	0	0	0	0	0	0	0	0	0	0	0	0	0	0	0	0	0	2	0	0	0	0	0	0	0	0	0	0	0	0	0
Species occurrence range: mode of introduction	242	0	0	0	0	0	0	0	0	0	0	0	0	0	0	0	0	0	0	0	0	0	0	0	0	0	0	0	0	0	0	0	0	0	0	1	0	0	0	0	0	0	0	0	0	0	0	0	0
Species occurrence range: neophyt status	243	0	0	0	0	0	0	0	0	0	0	0	0	0	0	0	0	0	0	0	0	0	0	0	0	0	0	0	0	0	0	0	0	0	0	1	0	0	0	0	0	0	0	0	0	0	0	0	0
Species occurrence range: origin zonal	827	0	0	0	0	0	0	0	0	0	0	0	0	0	0	0	0	0	0	0	0	0	0	0	0	0	0	0	0	0	0	0	0	0	0	1	0	0	0	0	0	0	0	0	0	0	0	0	0
Species reproduction type	208	0	0	0	0	0	0	0	0	0	0	0	0	0	0	0	0	0	0	0	0	0	0	0	0	0	0	0	0	0	0	0	0	0	0	1	0	0	0	0	0	0	0	0	0	0	0	0	0
Species status (nativity at growth location)	1145	0	0	0	0	0	0	0	0	0	0	0	0	0	0	0	0	0	0	0	0	0	0	0	0	0	0	0	0	0	0	0	0	0	0	1	0	0	0	0	0	0	0	0	0	0	0	0	0
Species tolerance to shade	603	0	0	0	0	0	0	0	0	0	0	0	0	0	0	0	0	0	0	0	0	0	0	0	0	0	0	0	0	0	0	0	0	0	0	4	0	0	0	0	0	0	0	0	0	0	0	0	0
Stem self-supporting	1188	0	0	0	0	0	0	0	0	0	0	0	0	0	0	0	0	0	0	0	0	0	0	0	0	0	0	0	0	0	0	0	0	0	0	1	0	0	0	0	0	0	0	0	0	0	0	0	0
Stomata conductance per leaf area	45	0	0	0	0	0	0	0	0	0	0	0	0	0	0	0	0	0	0	0	0	0	0	0	0	0	0	0	0	0	0	0	0	0	0	4	0	0	0	0	0	0	0	0	0	0	0	0	0
Stomata conductance per leaf dry mass	106	0	0	0	0	0	0	0	0	0	0	0	0	0	0	0	0	0	0	0	0	0	0	0	0	0	0	0	0	0	0	0	0	0	0	4	0	0	0	0	0	0	0	0	0	0	0	0	0
Stomata distribution to ab- and adaxial leaf surfaces	781	0	0	0	0	0	0	0	0	0	0	0	0	0	0	0	0	0	0	0	0	0	0	0	0	0	0	0	0	0	0	0	0	0	0	1	0	0	0	0	0	0	0	0	0	0	0	0	0
Species genom size: 2n	4043	0	1	0	0	0	0	0	0	0	0	0	0	0	0	0	0	0	0	0	0	0	0	0	0	0	0	0	0	0	0	0	0	0	0	0	0	0	0	0	0	0	0	0	0	0	0	1	0
[truncated: 87 more columns]

## Sheet: Box 1. Raw Data non-CPPs
TRY Data Explorer Output	2024-3-1
Species Trait Table
Specieslist: 86862, 2362, 75329, 99648, 98613, 59881, 19479, 89100, 83093, 22946, 87441, 71305, 76032, 70366, 51088, 27067, 88338, 24, 33617, 75441, 42120, 33409, 86956, 94287, 77690, 9671, 23850, 84959, 52921, 61678, 16071, 70981, 87745, 91836, 64644, 65181, 16697, 49585, 33160, 83716, 86774, 9805, 59028, 46547, 47303, 73617, 73475, 4297, 34383, 85571, 90015, 73656, 93182, 55822, 74941, 55341, 1…
Trait	TraitID	.Inga jenmani.	.Alchemilla propinqua.	.Aristea simplex.	.Tetraria compacta.	.Stellaria soongorica.	.Brassolaeliocattleya sp.	.Drypetes usambarica.	.Lupinus bogotensis.	.Eucryphia billardieri.	.Eugenia alternifolia.	.Joosia umbellifera.	.Scholtzia laxiflora.	.Austrostipa acrociliata.	.Petchia madagascariensis.	.Sorbus pseudosemi-incisa.	.Guadua calderoniana.	.Leucadendron stellare.	.Abeliophyllum distichum.	.Linnaea sp.	.Artemisia parviflora.	.Pinus elliottii.	.Ligusticum marginatum.	.Iris biggeri.	.Pouteria bullata.	.Carduus argemone.	.Calophyllum drouhardi.	.Fadogiella stigmatoloba.	.Guatteria brevipedicellata.	.Tagetes erecta.	.Polygonum subglandulosum.	.Cyathodes fasciculata.	.Rhinanthus songaricus.	.Lachenalia ameliae.	.Oncidium ghiesbreghtianum.	.Maytenus tenuifolia.	.Acacia pustula.	.Dacryodes sp.	.Senecio miser.	.Leucochrysum albicans.	.Freycinetia angulata.	.Impatiens radiata.	.Calyptranthes chytraculia.	.Apcynum androsaemifolium.	.Richea pandanifolia.	.Rubus reuteri.	.Actinodaphne kweichowensis.	.Achillea lingulata.	.Aptandra tubicina.
Leaf phenology type	37	0	0	0	0	1	0	2	0	0	0	0	5	0	0	0	0	0	1	0	0	141	0	0	0	0	0	0	0	0	0	1	0	0	0	0	0	5	3	1	0	0	3	0	4	1	0	0	0
Leaf type	43	0	2	0	0	1	0	1	0	0	0	0	1	0	1	0	1	0	1	1	0	134	0	0	0	0	0	1	0	2	0	1	1	0	0	0	1	4	1	2	0	0	1	0	2	1	0	0	1
Photosynthesis pathway	22	0	4	0	0	0	0	1	0	0	0	0	1	2	1	0	0	0	1	1	0	125	0	0	0	0	0	0	0	3	0	1	0	0	0	0	1	3	0	0	0	0	1	0	1	2	0	0	1
Plant growth form	42	0	31	4	0	19	0	10	8	0	0	58	5	4	9	0	11	5	5	1	0	239	0	0	2	0	0	8	0	65	0	6	4	2	7	0	9	31	10	6	2	3	50	0	7	2	3	0	69
Plant growth form detailed consolidated	3401	0	1	1	0	1	0	1	0	0	0	0	1	1	1	0	0	1	1	0	1	1	0	0	1	0	0	1	1	1	0	1	0	1	0	0	1	0	1	1	0	0	1	0	1	0	1	0	1
Plant woodiness	38	0	4	1	0	0	0	4	1	0	0	1	3	1	3	0	1	2	2	0	0	145	0	0	2	0	0	2	1	3	0	2	1	1	1	0	1	3	2	2	1	1	4	0	3	1	0	0	7
Seed storage behaviour	98	0	0	0	0	0	0	0	0	0	0	0	0	0	0	0	0	0	1	0	0	5	0	0	0	0	0	0	0	1	0	0	0	0	0	0	0	0	0	2	0	0	0	0	0	0	0	0	0
Species tolerance to frost	31	0	1	1	0	0	0	1	0	0	0	0	1	1	1	0	0	1	1	0	0	3	0	0	0	0	0	1	0	1	0	0	0	0	0	0	0	0	1	0	0	0	1	0	1	0	0	0	1
Leaf compoundness	17	0	2	0	0	0	0	3	0	0	0	0	1	0	1	0	1	1	0	1	0	12	0	0	0	0	0	2	0	1	0	1	1	0	0	0	0	2	0	1	0	0	3	0	1	0	0	0	5
Plant growth form simple consolidated	3400	0	1	1	0	1	0	1	1	0	0	1	1	1	1	0	1	1	0	0	1	1	0	0	1	0	0	1	1	1	0	1	0	1	0	0	2	0	1	1	0	0	1	0	1	0	1	0	1
Dispersal unit type	231	0	1	0	0	0	0	0	0	0	0	0	1	0	0	0	0	0	0	0	0	1	0	0	0	0	0	0	0	0	0	0	0	0	0	0	0	0	0	0	0	0	0	0	0	0	0	0	0
Flower color	207	0	2	0	0	0	0	0	0	0	0	0	0	0	0	0	0	2	0	0	0	1	0	0	0	0	0	2	0	0	0	0	0	0	0	0	0	0	0	0	0	0	0	0	0	0	0	0	0
Flower pollinator and type of reward	205	0	3	0	0	0	0	0	0	0	0	0	0	0	0	0	0	0	0	0	0	0	0	0	0	0	0	0	0	0	0	0	0	0	0	0	0	0	0	0	0	0	0	0	0	0	0	0	0
Flower sex	213	0	1	0	0	0	0	0	0	0	0	0	0	0	0	0	0	0	0	0	0	0	0	0	0	0	0	0	0	0	0	0	1	0	0	0	0	0	0	0	0	0	0	0	0	0	0	0	1
Flower sex timing	212	0	1	0	0	0	0	0	0	0	0	0	0	0	0	0	0	0	0	0	0	0	0	0	0	0	0	0	0	0	0	0	0	0	0	0	0	0	0	0	0	0	0	0	0	0	0	0	0
Fruit type	99	0	1	0	0	0	0	0	0	0	0	0	0	0	0	0	0	1	0	0	0	0	0	0	0	0	0	1	0	0	0	0	0	0	0	0	3	0	0	0	0	0	0	0	0	0	0	0	0
Leaf area (in case of compound leaves: leaflet, petiole included)	3111	0	5	0	0	0	0	0	0	0	0	0	0	0	0	0	0	0	0	0	0	0	0	0	0	0	0	0	0	0	0	0	0	0	0	0	0	0	0	0	0	0	0	0	0	0	0	0	0
Leaf area per leaf dry mass (specific leaf area, SLA or 1/LMA): petiole included	3116	0	5	0	0	0	0	0	0	0	0	0	0	0	0	0	0	0	0	0	0	0	0	0	0	0	0	0	0	0	0	0	0	0	0	0	0	0	0	0	0	0	0	0	0	0	0	0	0
Leaf area per leaf dry mass (specific leaf area, SLA or 1/LMA): undefined if petiole is in- or exclu	3117	0	3	0	0	2	0	0	0	0	0	0	0	0	0	0	0	0	0	0	0	116	0	0	0	0	0	0	0	0	0	0	0	0	0	0	5	5	0	0	0	0	5	0	0	0	0	0	2
Leaf distribution along the shoot axis (arrangement type)	16	0	1	0	0	0	0	0	0	0	0	0	0	0	0	0	0	1	0	0	0	1	0	0	0	0	0	2	0	0	0	0	0	0	0	0	0	0	0	0	0	0	0	0	1	0	0	0	0
Leaf dry mass (single leaf)	55	0	10	0	0	0	0	0	0	0	0	0	0	0	0	0	0	0	0	0	0	30	0	0	0	0	0	0	0	0	0	0	0	0	0	0	0	8	0	0	0	0	12	0	0	0	0	0	1
Leaf dry mass per leaf fresh mass (leaf dry matter content, LDMC)	47	0	7	0	0	4	0	0	0	0	0	0	0	0	0	0	0	0	0	0	0	0	0	0	0	0	0	0	0	0	0	0	0	0	0	0	0	0	0	0	0	0	12	0	0	0	0	0	0
Leaf nitrogen (N) content per leaf area	50	0	1	0	0	3	0	0	0	0	0	0	0	0	0	0	0	0	0	0	0	27	0	0	0	0	0	0	0	0	0	0	0	0	0	0	0	8	0	0	0	0	0	0	0	0	0	0	3
Leaf nitrogen (N) content per leaf dry mass	14	0	1	0	0	3	0	0	0	0	0	0	0	0	0	0	0	0	0	0	0	34	0	0	0	0	0	0	0	0	0	0	0	0	0	0	0	10	0	0	0	0	0	0	0	0	0	0	3
Leaf water content per leaf dry mass (not saturated)	3120	0	2	0	0	2	0	0	0	0	0	0	0	0	0	0	0	0	0	0	0	0	0	0	0	0	0	0	0	0	0	0	0	0	0	0	0	0	0	0	0	0	0	0	0	0	0	0	0
Leaflet number per leaf	759	0	2	0	0	0	0	2	0	0	0	0	0	0	0	0	0	0	0	0	0	1	0	0	0	0	0	1	0	1	0	1	0	0	0	0	0	2	0	1	0	0	2	0	1	0	0	0	2
Plant functional type (PFT)	197	0	5	0	0	0	0	0	0	0	0	0	0	0	0	0	0	0	0	0	0	61	0	0	0	0	0	0	0	0	0	0	0	0	0	0	0	2	0	0	0	0	0	0	1	0	0	0	0
Plant height	18	0	1	0	0	0	0	0	0	0	0	0	0	0	0	0	0	0	0	0	0	0	0	0	0	0	0	0	0	1	0	0	0	0	0	0	0	0	0	0	0	0	0	0	0	0	0	0	0
Plant height vegetative	3106	0	1	0	0	1	0	0	0	0	0	0	4	0	0	0	0	0	0	0	0	104	0	0	3	0	0	4	0	1	0	0	0	0	0	0	0	2	0	0	0	0	0	0	1	0	1	0	1
Plant life form (Raunkiaer life form)	343	0	7	0	0	0	0	0	0	0	0	0	0	0	0	0	0	1	0	0	0	3	0	0	0	0	0	2	0	7	0	0	0	0	0	0	0	5	0	0	0	0	0	0	3	0	0	0	0
Plant lifespan (longevity)	59	0	1	0	0	4	0	0	0	0	0	0	1	0	0	0	0	0	0	0	0	13	0	0	0	0	0	0	0	1	0	0	1	0	0	0	0	0	0	2	0	0	0	0	0	0	0	0	1
Plant mating system	347	0	2	0	0	0	0	0	0	0	0	0	0	0	0	0	0	0	0	0	0	0	0	0	0	0	0	0	0	0	0	0	0	0	0	0	0	0	0	0	0	0	0	0	0	0	0	0	0
Plant morphological adaptations: shoot metamorphoses	817	0	1	0	0	0	0	0	0	0	0	0	0	0	0	0	0	0	0	0	0	0	0	0	0	0	0	0	0	0	0	0	0	0	0	0	0	0	0	0	0	0	0	0	0	0	0	0	0
Plant morphological adaptations: storage organs	816	0	1	0	0	0	0	0	0	0	0	0	0	0	0	0	0	0	0	0	0	0	0	0	0	0	0	0	0	0	0	0	0	0	0	0	0	0	0	0	0	0	0	0	0	0	0	0	0
Plant nitrogen(N) fixation capacity	8	0	6	0	0	0	0	0	0	0	0	0	0	0	0	0	0	0	0	0	0	11	0	0	0	0	0	0	0	2	0	0	0	0	0	0	0	4	0	0	0	0	0	0	0	1	0	0	0
Plant nutrition mode (heterotrophy)	201	0	1	0	0	0	0	0	0	0	0	0	1	0	0	0	0	0	0	0	0	0	0	0	0	0	0	0	0	1	0	0	0	0	0	0	0	0	0	0	0	0	0	0	0	1	0	0	0
Plant reproductive phenology timing (flowering time)	335	0	13	0	0	0	0	0	0	0	0	0	0	0	0	0	0	0	0	0	0	4	0	0	0	0	0	0	0	12	0	0	0	0	0	0	0	0	0	0	0	0	0	0	0	0	0	0	0
Pollination syndrome	29	0	1	0	0	0	0	0	0	0	0	0	0	0	0	0	0	0	0	0	0	0	0	0	1	0	0	0	0	0	0	0	0	0	0	0	0	0	0	0	0	0	0	0	0	0	0	0	0
Seed number per reproducton unit	138	0	4	0	0	0	0	0	0	0	0	0	0	0	0	0	0	0	0	0	0	0	0	0	0	0	0	0	0	0	0	0	0	0	0	0	0	0	0	0	0	0	0	0	0	0	0	0	0
Seed number per stem	1106	0	2	0	0	0	0	0	0	0	0	0	0	0	0	0	0	0	0	0	0	0	0	0	0	0	0	0	0	0	0	0	0	0	0	0	0	0	0	0	0	0	0	0	0	0	0	0	0
Shoot branching type; shoot branching architecture	140	0	1	0	0	0	0	0	0	0	0	0	0	0	0	0	0	0	0	0	0	0	0	0	0	0	0	0	0	0	0	0	0	0	0	0	0	0	0	0	0	0	0	0	0	0	0	0	0
Species occurrence range: altitude of origin	826	0	2	0	0	0	0	0	0	0	0	0	0	0	0	0	0	0	0	0	0	0	0	0	0	0	0	0	0	0	0	0	0	0	0	0	0	0	0	0	0	0	0	0	0	0	0	0	0
Species occurrence range: continentality	823	0	4	0	0	0	0	0	0	0	0	0	0	0	0	0	0	0	0	0	0	0	0	0	0	0	0	0	0	0	0	0	0	0	0	0	0	0	0	0	0	0	0	0	0	0	0	0	0
Species occurrence range: endemism	244	0	1	0	0	0	0	0	0	0	0	0	0	0	0	0	0	0	0	0	0	0	0	0	0	0	0	0	0	0	0	0	0	0	0	0	0	0	0	0	0	0	0	0	0	0	0	0	0
Species occurrence range: native vs invasive	218	0	1	0	0	0	0	0	0	0	0	0	0	0	0	0	1	0	0	1	0	1	0	0	0	0	0	0	0	0	0	2	0	0	0	0	0	11	0	0	0	0	0	0	2	0	0	0	4
Species occurrence range: origin zonal	827	0	2	0	0	0	0	0	0	0	0	0	0	0	0	0	0	0	0	0	0	0	0	0	0	0	0	0	0	1	0	0	0	0	0	0	0	0	0	0	0	0	0	0	0	0	0	0	0
Species phyto-sociological group	230	0	1	0	0	0	0	0	0	0	0	0	0	0	0	0	0	0	0	0	0	0	0	0	0	0	0	0	0	0	0	0	0	0	0	0	0	0	0	0	0	0	0	0	0	0	0	0	0
Species reproduction type	208	0	1	0	0	0	0	0	0	0	0	0	0	0	0	0	0	0	0	0	0	0	0	0	0	0	0	0	0	0	0	0	0	0	0	0	0	0	0	0	0	0	0	0	0	0	0	0	0
Budbank type belowground (Belowground Bud Bank, BBB)	4080	0	0	0	0	0	0	0	0	0	0	0	0	0	0	0	0	1	0	0	0	0	0	0	0	0	0	0	0	0	0	0	0	0	0	0	0	0	0	0	0	0	0	0	0	0	0	0	0
Crown (canopy) density	722	0	0	0	0	0	0	0	0	0	0	0	1	0	0	0	0	0	0	0	0	0	0	0	0	0	0	0	0	0	0	0	0	0	0	0	0	0	0	0	0	0	0	0	0	0	0	0	0
Crown (canopy) elevation (bottom height)	3684	0	0	0	0	0	0	0	0	0	0	0	4	0	0	0	0	0	0	0	0	0	0	0	0	0	0	0	0	0	0	0	0	0	0	0	0	0	0	0	0	0	0	0	0	0	0	0	0
Crown (canopy) length: diameter along the longest axis	324	0	0	0	0	0	0	0	0	0	0	0	3	0	0	0	0	0	0	0	0	60	0	0	0	0	0	0	0	0	0	0	0	0	0	0	0	0	0	0	0	0	0	0	0	0	0	0	0
Leaf carbon isotope signature (delta 13C)	89	0	0	0	0	0	0	0	0	0	0	0	0	2	0	0	0	0	0	0	0	0	0	0	0	0	0	0	0	0	0	0	0	0	0	0	0	3	0	0	0	0	0	0	0	0	0	0	0
Mycorrhiza type	7	0	0	0	0	0	0	0	0	0	0	0	1	0	0	0	0	0	0	0	0	130	0	0	0	0	0	0	0	17	0	0	0	0	0	0	0	1	0	0	0	0	0	0	0	0	0	0	0
Photosynthesis organ	3687	0	0	0	0	0	0	0	0	0	0	0	1	0	0	0	0	0	0	0	0	0	0	0	0	0	0	0	0	0	0	0	0	0	0	0	0	0	0	0	0	0	0	0	0	0	0	0	0
Photosynthesis: primary photosynthetic apparatus abaxial color	3694	0	0	0	0	0	0	0	0	0	0	0	1	0	0	0	0	0	0	0	0	0	0	0	0	0	0	0	0	0	0	0	0	0	0	0	0	0	0	0	0	0	0	0	0	0	0	0	0
Photosynthesis: primary photosynthetic apparatus adaxial color	3693	0	0	0	0	0	0	0	0	0	0	0	1	0	0	0	0	0	0	0	0	0	0	0	0	0	0	0	0	0	0	0	0	0	0	0	0	0	0	0	0	0	0	0	0	0	0	0	0
Photosynthesis: primary photosynthetic apparatus cross section	3688	0	0	0	0	0	0	0	0	0	0	0	1	0	0	0	0	0	0	0	0	0	0	0	0	0	0	0	0	0	0	0	0	0	0	0	0	0	0	0	0	0	0	0	0	0	0	0	0
Photosynthesis: primary photosynthetic apparatus indumentum	3692	0	0	0	0	0	0	0	0	0	0	0	1	0	0	0	0	0	0	0	0	0	0	0	0	0	0	0	0	0	0	0	0	0	0	0	0	0	0	0	0	0	0	0	0	0	0	0	0
Photosynthesis: primary photosynthetic apparatus margin	3691	0	0	0	0	0	0	0	0	0	0	0	1	0	0	0	0	0	0	0	0	0	0	0	0	0	0	0	0	0	0	0	0	0	0	0	0	0	0	0	0	0	0	0	0	0	0	0	0
Photosynthesis: primary photosynthetic apparatus shape	3690	0	0	0	0	0	0	0	0	0	0	0	1	0	0	0	0	0	0	0	0	0	0	0	0	0	0	0	0	0	0	0	0	0	0	0	0	0	0	0	0	0	0	0	0	0	0	0	0
Photosynthesis: primary photosynthetic apparatus type	3689	0	0	0	0	0	0	0	0	0	0	0	1	0	0	0	0	0	0	0	0	0	0	0	0	0	0	0	0	0	0	0	0	0	0	0	0	0	0	0	0	0	0	0	0	0	0	0	0
Plant multi-stemness	3685	0	0	0	0	0	0	0	0	0	0	0	1	0	0	0	0	0	0	0	0	0	0	0	0	0	0	0	0	0	0	0	0	0	0	0	0	0	0	0	0	0	0	0	0	0	0	0	0
Plant part protected by spines	3695	0	0	0	0	0	0	0	0	0	0	0	1	0	0	0	0	0	0	0	0	0	0	0	0	0	0	0	0	0	0	0	0	0	0	0	0	0	0	0	0	0	0	0	0	0	0	0	0
Plant resprouting capacity	819	0	0	0	0	0	0	0	0	0	0	0	1	0	0	0	1	0	0	0	0	3	0	0	0	0	0	0	0	0	0	0	0	0	0	0	0	0	0	0	0	0	0	0	0	0	0	0	0
Species nutritional relationships (mycorrhizal symbioses, N-fixation, parasitism, carnivory, â€¦)	3488	0	0	0	0	0	0	0	0	0	0	0	1	0	0	0	0	0	0	0	0	0	0	0	0	0	0	0	0	0	0	0	0	0	0	0	0	0	0	0	0	0	0	0	0	0	0	0	0
Species tolerance to fire	318	0	0	0	0	0	0	0	0	0	0	0	1	0	0	0	0	0	0	0	0	6	0	0	0	0	0	0	0	0	0	0	0	0	0	0	0	0	0	0	0	0	0	0	0	0	0	0	0
Leaf area (in case of compound leaves undefined if leaf or leaflet, undefined if petiole is in- or e	3114	0	0	0	0	1	0	0	0	0	0	0	0	0	0	0	0	0	0	0	0	0	0	0	0	0	0	0	0	0	0	0	0	0	0	0	5	0	0	0	0	0	5	0	0	0	0	0	1
Leaf area (in case of compound leaves: leaf, undefined if petiole in- or excluded)	3112	0	0	0	0	0	0	1	0	0	0	0	0	0	0	0	0	0	0	0	0	0	0	0	0	0	0	0	0	0	0	0	0	0	0	0	0	0	0	0	0	0	1	0	0	0	0	0	2
Leaf area (in case of compound leaves: leaflet, petiole excluded)	3109	0	0	0	0	0	0	0	0	0	0	0	0	0	0	0	0	0	0	0	0	0	0	0	0	0	0	0	0	0	0	0	0	0	0	0	0	1	0	0	0	0	5	0	0	0	0	0	1
Leaf area (in case of compound leaves: leaflet, undefined if petiole is in- or excluded)	3113	0	0	0	0	0	0	1	0	0	0	0	0	0	0	0	0	0	0	0	0	1	0	0	0	0	0	0	0	0	0	0	0	0	0	0	0	2	0	0	0	0	1	0	1	0	0	0	2
Leaf area per leaf dry mass (specific leaf area, SLA or 1/LMA): petiole excluded	3115	0	0	0	0	1	0	0	0	0	0	0	0	0	0	0	0	0	0	0	0	31	0	0	0	0	0	0	0	0	0	0	0	0	0	0	0	3	0	0	0	0	5	0	0	0	0	0	1
Leaf shape	154	0	0	0	0	3	0	0	0	0	0	0	0	0	0	0	0	2	0	0	0	2	0	0	0	0	0	1	0	0	0	0	0	0	0	0	0	3	0	0	0	0	0	0	0	0	0	0	3
Plant human usage types	604	0	0	0	0	0	0	0	0	0	0	0	0	0	0	0	0	0	0	0	0	21	0	0	0	0	0	0	0	0	0	0	0	0	0	0	0	1	0	0	0	0	0	0	0	0	0	0	1
Stem conduit density (vessels and tracheids)	169	0	0	0	0	0	0	0	0	0	0	0	0	0	0	0	0	0	0	0	0	0	0	0	0	0	0	7	0	0	0	2	0	0	0	0	0	2	0	0	0	0	0	0	14	0	0	0	3
Stem conduit diameter (vessels, tracheids)	281	0	0	0	0	0	0	0	0	0	0	0	0	0	0	0	0	0	0	0	0	0	0	0	0	0	0	6	0	0	0	1	0	0	0	0	0	1	0	0	0	0	0	0	14	0	0	0	4
Stem specific density (SSD, stem dry mass per stem fresh volume) or wood density	4	0	0	0	0	0	0	2	0	0	0	0	0	0	0	0	0	0	0	0	0	3	0	0	2	0	0	0	0	0	0	2	0	0	0	0	0	16	0	0	0	0	0	0	2	0	0	0	5
Stem wood fiber wall thickness	288	0	0	0	0	0	0	0	0	0	0	0	0	0	0	0	0	0	0	0	0	0	0	0	0	0	0	0	0	0	0	1	0	0	0	0	0	2	0	0	0	0	0	0	1	0	0	0	2
Wood cellular composition of rays	292	0	0	0	0	0	0	0	0	0	0	0	0	0	0	0	0	0	0	0	0	0	0	0	0	0	0	0	0	0	0	2	0	0	0	0	0	2	0	0	0	0	0	0	2	0	0	0	3
Wood crystal types	304	0	0	0	0	0	0	0	0	0	0	0	0	0	0	0	0	0	0	0	0	0	0	0	0	0	0	0	0	0	0	0	0	0	0	0	0	2	0	0	0	0	0	0	0	0	0	0	7
Wood fiber lengths	289	0	0	0	0	0	0	0	0	0	0	0	0	0	0	0	0	0	0	0	0	0	0	0	0	0	0	6	0	0	0	2	0	0	0	0	0	0	0	0	0	0	0	0	4	0	0	0	4
Wood fibre types	286	0	0	0	0	0	0	0	0	0	0	0	0	0	0	0	0	0	0	0	0	0	0	0	0	0	0	0	0	0	0	2	0	0	0	0	0	1	0	0	0	0	0	0	2	0	0	0	4
Wood growth ring distinction	273	0	0	0	0	0	0	0	0	0	0	0	0	0	0	0	0	0	0	0	0	3	0	0	0	0	0	0	0	0	0	2	0	0	0	0	0	2	0	0	0	0	0	0	4	0	0	0	5
Wood heartwood color	310	0	0	0	0	0	0	0	0	0	0	0	0	0	0	0	0	0	0	0	0	0	0	0	0	0	0	0	0	0	0	0	0	0	0	0	0	3	0	0	0	0	0	0	0	0	0	0	1
Wood parenchyma characteristics	290	0	0	0	0	0	0	0	0	0	0	0	0	0	0	0	0	0	0	0	0	0	0	0	0	0	0	0	0	0	0	6	0	0	0	0	0	2	0	0	0	0	0	0	3	0	0	0	9
Wood ray width	291	0	0	0	0	0	0	0	0	0	0	0	0	0	0	0	0	0	0	0	0	0	0	0	0	0	0	0	0	0	0	1	0	0	0	0	0	2	0	0	0	0	0	0	1	0	0	0	2
Wood rays per millimetre (wood ray density)	297	0	0	0	0	0	0	0	0	0	0	0	0	0	0	0	0	0	0	0	0	0	0	0	0	0	0	0	0	0	0	1	0	0	0	0	0	1	0	0	0	0	0	0	1	0	0	0	3
Wood septate fibres and parenchyma-like fibre bands	287	0	0	0	0	0	0	0	0	0	0	0	0	0	0	0	0	0	0	0	0	0	0	0	0	0	0	0	0	0	0	1	0	0	0	0	0	1	0	0	0	0	0	0	1	0	0	0	2
Wood tracheids and fibres	285	0	0	0	0	0	0	0	0	0	0	0	0	0	0	0	0	0	0	0	0	0	0	0	0	0	0	0	0	0	0	0	0	0	0	0	0	0	0	0	0	0	0	0	0	0	0	0	2
Wood vessel arrangement	275	0	0	0	0	0	0	0	0	0	0	0	0	0	0	0	0	0	0	0	0	0	0	0	0	0	0	0	0	0	0	0	0	0	0	0	0	0	0	0	0	0	0	0	0	0	0	0	2
Wood vessel element length; stem conduit (vessel and tracheids) element length	282	0	0	0	0	0	0	0	0	0	0	0	0	0	0	0	0	0	0	0	0	0	0	0	0	0	0	6	0	0	0	1	0	0	0	0	0	0	0	0	0	0	0	0	4	0	0	0	4
Wood vessel grouping	276	0	0	0	0	0	0	0	0	0	0	0	0	0	0	0	0	0	0	0	0	0	0	0	0	0	0	0	0	0	0	1	0	0	0	0	0	0	0	0	0	0	0	0	1	0	0	0	1
Wood vessel outline	277	0	0	0	0	0	0	0	0	0	0	0	0	0	0	0	0	0	0	0	0	0	0	0	0	0	0	0	0	0	0	1	0	0	0	0	0	0	0	0	0	0	0	0	1	0	0	0	1
Wood vessel perforation plates	278	0	0	0	0	0	0	0	0	0	0	0	0	0	0	0	0	0	0	0	0	0	0	0	0	0	0	0	0	0	0	4	0	0	0	0	0	1	0	0	0	0	0	0	4	0	0	0	2
Wood vessel pits characteristics (vestured pits)	279	0	0	0	0	0	0	0	0	0	0	0	0	0	0	0	0	0	0	0	0	0	0	0	0	0	0	0	0	0	0	7	0	0	0	0	0	5	0	0	0	0	0	0	4	0	0	0	12
Wood with disjunctive ray parenchyma cell walls	296	0	0	0	0	0	0	0	0	0	0	0	0	0	0	0	0	0	0	0	0	0	0	0	0	0	0	0	0	0	0	1	0	0	0	0	0	0	0	0	0	0	0	0	0	0	0	0	1
Dispersal syndrome	28	0	0	0	0	0	0	0	0	0	0	0	0	0	2	0	1	2	0	0	1	26	0	0	1	0	0	0	0	10	0	0	2	0	0	0	2	0	0	9	0	0	0	0	2	0	0	0	0
Flower corolla type	2936	0	0	0	0	0	0	0	0	0	0	0	0	0	0	0	0	2	0	0	0	0	0	0	0	0	0	1	0	0	0	0	0	0	0	0	0	0	0	0	0	0	0	0	0	0	0	0	0
Flower petal number	2937	0	0	0	0	0	0	0	0	0	0	0	0	0	0	0	0	2	0	0	0	0	0	0	0	0	0	1	0	0	0	0	0	0	0	0	0	0	0	0	0	0	0	0	0	0	0	0	0
Fruit surface type	2941	0	0	0	0	0	0	0	0	0	0	0	0	0	0	0	0	1	0	0	0	0	0	0	0	0	0	1	0	0	0	0	0	0	0	0	0	0	0	0	0	0	0	0	0	0	0	0	0
Inflorescence type	2934	0	0	0	0	0	0	0	0	0	0	0	0	0	0	0	0	2	0	0	0	0	0	0	0	0	0	1	0	0	0	0	0	0	0	0	0	0	0	0	0	0	0	0	0	0	0	0	0
Leaf length	144	0	0	0	0	0	0	0	0	0	0	0	0	0	0	0	0	0	0	0	0	2	0	0	1	0	0	3	0	0	0	0	0	0	0	0	0	0	0	0	0	0	0	0	0	0	0	0	0
Leaf margin type	963	0	0	0	0	1	0	0	0	0	0	0	0	0	0	0	0	1	0	0	0	3	0	0	0	0	0	1	0	0	0	0	0	0	0	0	0	0	0	0	0	0	0	0	0	0	0	0	0
Leaf venation type	2813	0	0	0	0	0	0	0	0	0	0	0	0	0	0	0	0	0	0	0	0	0	0	0	0	0	0	1	0	0	0	0	0	0	0	0	0	0	0	0	0	0	0	0	0	0	0	0	0
Seed dry mass	26	0	0	0	0	0	0	0	0	0	0	0	6	0	8	0	0	2	0	0	1	32	0	0	5	0	0	0	0	12	0	0	8	0	0	0	8	0	0	11	0	0	0	0	10	0	0	0	0
Species genotype: chromosome number sporophytic	3098	0	0	0	0	0	0	0	0	0	0	0	0	0	0	0	0	0	0	0	0	0	0	0	0	0	0	0	0	0	0	0	0	0	0	0	0	0	0	0	0	0	0	0	0	0	0	0	0
Fruit length	918	0	0	0	0	0	0	0	0	0	0	0	0	0	0	0	0	0	0	0	0	0	0	0	0	0	0	0	0	0	0	0	0	0	0	0	0	0	0	0	0	0	0	0	0	0	0	0	0
Leaf emergences (pubescence, pruinescence, hairs, spines, thorns)	677	0	0	0	0	5	0	0	0	0	0	0	0	0	0	0	0	0	0	0	0	3	0	0	0	0	0	0	0	0	0	0	0	0	0	0	0	0	0	0	0	0	0	0	0	0	0	0	0
Leaf texture (sclerophylly, physical strength, toughness)	2	0	0	0	0	0	0	0	0	0	0	0	0	0	0	0	0	0	0	0	0	1	0	0	0	0	0	0	0	0	0	0	0	0	0	0	0	8	0	0	0	0	0	0	0	0	0	0	0
Plant palatability	679	0	0	0	0	0	0	0	0	0	0	0	0	0	0	0	0	0	0	0	0	6	0	0	0	0	0	0	0	0	0	0	0	0	0	0	0	0	0	0	0	0	0	0	0	0	0	0	0
Plant secondary compounds	681	0	0	0	0	0	0	0	0	0	0	0	0	0	0	0	0	0	0	0	0	0	0	0	0	0	0	0	0	0	0	0	0	0	0	0	0	0	0	0	0	0	0	0	0	0	0	0	0
Plant vegetative phenology (leaf phenology)	1251	0	0	0	0	0	0	0	0	0	0	0	0	0	0	0	0	0	0	0	0	2	0	0	0	0	0	0	0	0	0	0	0	0	0	0	0	0	0	0	0	0	0	0	0	0	0	0	0
Root rooting depth	6	0	0	0	0	0	0	0	0	0	0	0	0	0	0	0	0	0	0	0	0	9	0	0	0	0	0	0	0	0	0	0	0	0	0	0	0	0	0	0	0	0	0	0	0	0	0	0	0
Seed germination rate (germination efficiency)	95	0	0	0	0	0	0	0	0	0	0	0	0	0	0	0	0	0	0	0	4	0	0	0	0	0	0	0	0	5	0	0	0	0	0	0	4	0	0	0	0	0	0	0	3	0	0	0	0
Seed germination requirement	596	0	0	0	0	0	0	0	0	0	0	0	0	0	0	0	0	0	0	0	0	2	0	0	0	0	0	0	0	0	0	0	0	0	0	0	0	0	0	0	0	0	0	0	0	0	0	0	0
Seed mucilaginous	678	0	0	0	0	0	0	0	0	0	0	0	0	0	0	0	0	0	0	0	0	0	0	0	0	0	0	0	0	0	0	0	0	0	0	0	0	0	0	0	0	0	0	0	0	0	0	0	0
Shoot emergences (pubescence, hairs, spines, thorns)	1255	0	0	0	0	1	0	0	0	0	0	0	0	0	0	0	0	0	0	0	0	0	0	0	0	0	0	0	0	0	0	0	0	0	0	0	0	0	0	0	0	0	0	0	0	0	0	0	0
Species genotype: chromosome cDNA content	224	0	0	0	0	1	0	0	0	0	0	0	0	0	0	0	0	0	0	0	0	31	0	0	0	0	0	0	0	0	0	0	0	0	0	0	0	0	1	0	0	0	0	0	0	0	0	0	0
Species genotype: chromosome number	223	0	0	0	0	1	0	0	0	0	0	0	0	0	0	0	0	0	0	0	0	31	0	0	0	0	0	0	0	0	0	0	0	0	0	0	0	0	1	0	0	0	0	0	0	0	0	0	0
Species genotype: chromosome ploidy	222	0	0	0	0	1	0	0	0	0	0	0	0	0	0	0	0	0	0	0	0	31	0	0	0	0	0	0	0	0	0	0	0	0	0	0	0	0	1	0	0	0	0	0	0	0	0	0	0
Species tolerance to drought	30	0	0	0	0	0	0	0	0	0	0	0	0	0	0	0	0	0	0	0	0	3	0	0	0	0	0	0	0	0	0	0	0	0	0	0	0	0	0	0	0	0	0	0	0	0	0	0	0
Leaf density (leaf tissue density, leaf dry mass per leaf volume)	48	0	0	0	0	0	0	0	0	0	0	0	0	0	0	0	0	0	0	0	0	0	0	0	0	0	0	0	0	0	0	0	0	0	0	0	0	2	0	0	0	0	10	0	0	0	0	0	0
Leaf petiole length	143	0	0	0	0	0	0	0	0	0	0	0	0	0	0	0	0	0	0	0	0	0	0	0	0	0	0	0	0	0	0	0	0	0	0	0	0	0	0	0	0	0	12	0	0	0	0	0	0
Leaf thickness	46	0	0	0	0	0	0	0	0	0	0	0	0	0	0	0	0	0	0	0	0	0	0	0	0	0	0	0	0	0	0	0	0	0	0	0	0	16	2	0	0	0	12	0	0	0	0	0	0
Flower stamen number	2938	0	0	0	0	0	0	0	0	0	0	0	0	0	0	0	0	0	0	0	0	0	0	0	0	0	0	1	0	0	0	0	0	0	0	0	0	0	0	0	0	0	0	0	0	0	0	0	0
Flower symmetry type (flower shape)	2935	0	0	0	0	0	0	0	0	0	0	0	0	0	0	0	0	1	0	0	0	0	0	0	0	0	0	1	0	0	0	0	0	0	0	0	0	0	0	0	0	0	0	0	0	0	0	0	0
Fruit dehiscence type	2940	0	0	0	0	0	0	0	0	0	0	0	0	0	0	0	0	1	0	0	0	0	0	0	0	0	0	1	0	0	0	0	0	0	0	0	0	0	0	0	0	0	0	0	0	0	0	0	0
Fruit pericarp type	2939	0	0	0	0	0	0	0	0	0	0	0	0	0	0	0	0	1	0	0	0	0	0	0	0	0	0	1	0	0	0	0	0	0	0	0	0	0	0	0	0	0	0	0	0	0	0	0	0
Leaf width	145	0	0	0	0	0	0	0	0	0	0	0	0	0	0	0	0	0	0	0	0	5	0	0	1	0	0	3	0	0	0	0	0	0	0	0	0	0	0	0	0	0	0	0	0	0	0	0	0
Plant vital attributes of persistence and establishment	320	0	0	0	0	0	0	0	0	0	0	0	0	0	0	0	0	0	0	0	0	0	0	0	0	0	0	0	0	0	0	0	0	0	0	0	0	0	0	0	0	0	0	0	0	0	0	0	0
Wood ray cells perforated	295	0	0	0	0	0	0	0	0	0	0	0	0	0	0	0	0	0	0	0	0	0	0	0	0	0	0	0	0	0	0	1	0	0	0	0	0	0	0	0	0	0	0	0	0	0	0	0	0
Wood sheath cells	293	0	0	0	0	0	0	0	0	0	0	0	0	0	0	0	0	0	0	0	0	0	0	0	0	0	0	0	0	0	0	0	0	0	0	0	0	0	0	0	0	0	0	0	0	0	0	0	0
Wood vessel helical thickenings	280	0	0	0	0	0	0	0	0	0	0	0	0	0	0	0	0	0	0	0	0	0	0	0	0	0	0	0	0	0	0	0	0	0	0	0	0	0	0	0	0	0	0	0	0	0	0	0	0
Wood secretory elements	564	0	0	0	0	0	0	0	0	0	0	0	0	0	0	0	0	0	0	0	0	0	0	0	0	0	0	0	0	0	0	0	0	0	0	0	0	1	0	0	0	0	0	0	0	0	0	0	0
Flower conspicuous	581	0	0	0	0	0	0	0	0	0	0	0	0	0	0	0	0	0	0	0	0	1	0	0	0	0	0	0	0	0	0	0	0	0	0	0	0	0	0	0	0	0	0	0	0	0	0	0	0
Flowering requirement (requirement for fertility)	597	0	0	0	0	0	0	0	0	0	0	0	0	0	0	0	0	0	0	0	0	1	0	0	0	0	0	0	0	0	0	0	0	0	0	0	0	0	0	0	0	0	0	0	0	0	0	0	0
Fruit/seed abundance	605	0	0	0	0	0	0	0	0	0	0	0	0	0	0	0	0	0	0	0	0	1	0	0	0	0	0	0	0	0	0	0	0	0	0	0	0	0	0	0	0	0	0	0	0	0	0	0	0
Fruit/seed color	585	0	0	0	0	0	0	0	0	0	0	0	0	0	0	0	0	0	0	0	0	1	0	0	0	0	0	0	0	0	0	0	0	0	0	0	0	0	0	0	0	0	0	0	0	0	0	0	0
Fruit/seed conspicuous	586	0	0	0	0	0	0	0	0	0	0	0	0	0	0	0	0	0	0	0	0	1	0	0	0	0	0	0	0	0	0	0	0	0	0	0	0	0	0	0	0	0	0	0	0	0	0	0	0
Leaf color	582	0	0	0	0	0	0	0	0	0	0	0	0	0	0	0	0	0	0	0	0	2	0	0	0	0	0	0	0	0	0	0	0	0	0	0	0	0	0	0	0	0	0	0	0	0	0	0	0
Leaf porosity	583	0	0	0	0	0	0	0	0	0	0	0	0	0	0	0	0	0	0	0	0	2	0	0	0	0	0	0	0	0	0	0	0	0	0	0	0	0	0	0	0	0	0	0	0	0	0	0	0
Plant defence mechanisms: chemical	346	0	0	0	0	0	0	0	0	0	0	0	0	0	0	0	0	0	0	0	0	1	0	0	0	0	0	0	0	0	0	0	0	0	0	0	0	0	0	0	0	0	0	0	0	0	0	0	0
Plant growth rate	587	0	0	0	0	0	0	0	0	0	0	0	0	0	0	0	0	0	0	0	0	2	0	0	0	0	0	0	0	0	0	0	0	0	0	0	0	0	0	0	0	0	0	0	0	0	0	0	0
Plant moisture use type	599	0	0	0	0	0	0	0	0	0	0	0	0	0	0	0	0	0	0	0	0	1	0	0	0	0	0	0	0	0	0	0	0	0	0	0	0	0	0	0	0	0	0	0	0	0	0	0	0
Plant propagation type	609	0	0	0	0	0	0	0	0	0	0	0	0	0	0	0	0	0	0	0	0	9	0	0	0	0	0	0	0	0	0	0	0	0	0	0	0	0	0	0	0	0	0	0	0	0	0	0	0
Plant vegetative regeneration capacity	344	0	0	0	0	0	0	0	0	0	0	0	0	0	0	0	0	0	0	0	0	2	0	0	0	0	0	0	0	0	0	0	0	0	0	0	0	0	0	0	0	0	0	0	0	0	0	0	0
Plant vegetative reproduction: spread rate	613	0	0	0	0	0	0	0	0	0	0	0	0	0	0	0	0	0	0	0	0	1	0	0	0	0	0	0	0	0	0	0	0	0	0	0	0	0	0	0	0	0	0	0	0	0	0	0	0
Seed oil content per seed mass	96	0	0	0	0	0	0	0	0	0	0	0	0	0	0	0	0	0	0	0	0	0	0	0	0	0	0	0	0	5	0	0	0	0	0	0	0	0	0	0	0	0	0	0	0	0	0	0	0
Seed protein content per seed mass	97	0	0	0	0	0	0	0	0	0	0	0	0	0	0	0	0	0	0	0	0	0	0	0	0	0	0	0	0	5	0	0	0	0	0	0	0	0	0	0	0	0	0	0	0	0	0	0	0
Seed spread rate	610	0	0	0	0	0	0	0	0	0	0	0	0	0	0	0	0	0	0	0	0	2	0	0	0	0	0	0	0	0	0	0	0	0	0	0	0	0	0	0	0	0	0	0	0	0	0	0	0
Seedling vigor	611	0	0	0	0	0	0	0	0	0	0	0	0	0	0	0	0	0	0	0	0	1	0	0	0	0	0	0	0	0	0	0	0	0	0	0	0	0	0	0	0	0	0	0	0	0	0	0	0
Shoot carbon/nitrogen (C/N) ratio	409	0	0	0	0	0	0	0	0	0	0	0	0	0	0	0	0	0	0	0	0	1	0	0	0	0	0	0	0	0	0	0	0	0	0	0	0	0	0	0	0	0	0	0	0	0	0	0	0
Species habitat characterisation / Plant requirement: precipitation	602	0	0	0	0	0	0	0	0	0	0	0	0	0	0	0	0	0	0	0	0	2	0	0	0	0	0	0	0	0	0	0	0	0	0	0	0	0	0	0	0	0	0	0	0	0	0	0	0
Species habitat characterisation / Plant requirement: soil pH	600	0	0	0	0	0	0	0	0	0	0	0	0	0	0	0	0	0	0	0	0	2	0	0	0	0	0	0	0	0	0	0	0	0	0	0	0	0	0	0	0	0	0	0	0	0	0	0	0
Species habitat characterisation / Plant requirement: soil texture	593	0	0	0	0	0	0	0	0	0	0	0	0	0	0	0	0	0	0	0	0	3	0	0	0	0	0	0	0	0	0	0	0	0	0	0	0	0	0	0	0	0	0	0	0	0	0	0	0
Species tolerance to CaCO3	595	0	0	0	0	0	0	0	0	0	0	0	0	0	0	0	0	0	0	0	0	1	0	0	0	0	0	0	0	0	0	0	0	0	0	0	0	0	0	0	0	0	0	0	0	0	0	0	0
Species tolerance to hedges	598	0	0	0	0	0	0	0	0	0	0	0	0	0	0	0	0	0	0	0	0	1	0	0	0	0	0	0	0	0	0	0	0	0	0	0	0	0	0	0	0	0	0	0	0	0	0	0	0
Species tolerance to salt	1254	0	0	0	0	0	0	0	0	0	0	0	0	0	0	0	0	0	0	0	0	1	0	0	0	0	0	0	0	0	0	0	0	0	0	0	0	0	0	0	0	0	0	0	0	0	0	0	0
Species tolerance to shade	603	0	0	0	0	0	0	0	0	0	0	0	0	0	0	0	0	0	0	0	0	3	0	0	0	0	0	0	0	0	0	0	0	0	0	0	0	0	0	0	0	0	0	0	0	0	0	0	0
Species tolerance to waterlogging	61	0	0	0	0	0	0	0	0	0	0	0	0	0	0	0	0	0	0	0	0	3	0	0	0	0	0	0	0	0	0	0	0	0	0	0	0	0	0	0	0	0	0	0	0	0	0	0	0
Leaf magnesium (Mg) content per leaf area	1253	0	0	0	0	0	0	0	0	0	0	0	0	0	0	0	0	0	0	0	0	0	0	0	0	0	0	0	0	0	0	0	0	0	0	0	0	0	0	0	0	0	0	0	0	0	0	0	0
Leaf mesophyll conductance	964	0	0	0	0	0	0	0	0	0	0	0	0	0	0	0	0	0	0	0	0	0	0	0	0	0	0	0	0	0	0	0	0	0	0	0	0	0	0	0	0	0	0	0	0	0	0	0	0
Leaf respiration rate in the dark per leaf area	54	0	0	0	0	0	0	0	0	0	0	0	0	0	0	0	0	0	0	0	0	0	0	0	0	0	0	0	0	0	0	0	0	0	0	0	0	0	0	0	0	0	0	0	0	0	0	0	0
Leaf respiration rate in the dark per leaf dry mass	41	0	0	0	0	0	0	0	0	0	0	0	0	0	0	0	0	0	0	0	0	0	0	0	0	0	0	0	0	0	0	0	0	0	0	0	0	0	0	0	0	0	0	0	0	0	0	0	0
Leaf rhachis length	3071	0	0	0	0	0	0	0	0	0	0	0	0	0	0	0	0	0	0	0	0	0	0	0	0	0	0	0	0	0	0	0	0	0	0	0	0	0	0	0	0	0	0	0	0	0	0	0	0
Leaf vein density	740	0	0	0	0	0	0	0	0	0	0	0	0	0	0	0	0	0	0	0	0	0	0	0	0	0	0	0	0	0	0	0	0	0	0	0	0	0	0	0	0	0	0	0	0	0	0	0	0
Photosynthesis rate per leaf area: transition to TPU limited photosynthesis	974	0	0	0	0	0	0	0	0	0	0	0	0	0	0	0	0	0	0	0	0	0	0	0	0	0	0	0	0	0	0	0	0	0	0	0	0	0	0	0	0	0	0	0	0	0	0	0	0
Photosynthesis rate per leaf dry mass	40	0	0	0	0	0	0	0	0	0	0	0	0	0	0	0	0	0	0	0	0	0	0	0	0	0	0	0	0	0	0	0	0	0	0	0	0	0	0	0	0	0	0	0	0	0	0	0	0
Plant ontogeny: age of maturity (first flowering)	155	0	0	0	0	0	0	0	0	0	0	0	0	0	0	0	0	0	0	0	0	0	0	0	0	0	0	0	0	0	0	0	0	0	0	0	0	0	0	0	0	0	0	0	0	0	0	0	0
Seed (seedbank) longevity	33	0	0	0	0	0	0	0	0	0	0	0	0	0	0	0	0	0	0	0	0	0	0	0	0	0	0	0	0	0	0	0	0	0	0	0	0	0	0	0	0	0	0	0	0	0	0	0	0
Seedbank type	159	0	0	0	0	0	0	0	0	0	0	0	0	0	0	0	0	0	0	0	0	0	0	0	0	0	0	0	0	0	0	0	0	0	0	0	0	0	0	0	0	0	0	0	0	0	0	0	0
Stem conduit cross-sectional area (vessels and tracheids)	170	0	0	0	0	0	0	0	0	0	0	0	0	0	0	0	0	0	0	0	0	0	0	0	0	0	0	1	0	0	0	0	0	0	0	0	0	0	0	0	0	0	0	0	1	0	0	0	0
Stem conduit lumen cross-sectional area (vessels and tracheids) per stem sapwood cross-sectional are	172	0	0	0	0	0	0	0	0	0	0	0	0	0	0	0	0	0	0	0	0	0	0	0	0	0	0	1	0	0	0	0	0	0	0	0	0	0	0	0	0	0	0	0	1	0	0	0	0
Bark density (bark dry mass per bark volume)	248	0	0	0	0	0	0	0	0	0	0	0	0	0	0	0	0	0	0	0	0	0	0	0	0	0	0	0	0	0	0	0	0	0	0	0	0	1	0	0	0	0	0	0	0	0	0	0	0
Bark thickness	24	0	0	0	0	0	0	0	0	0	0	0	0	0	0	0	0	0	0	0	0	2	0	0	0	0	0	0	0	0	0	0	0	0	0	0	0	3	0	0	0	0	0	0	2	0	0	0	0
Leaf aluminium (Al) content per leaf dry mass	249	0	0	0	0	0	0	0	0	0	0	0	0	0	0	0	0	0	0	0	0	0	0	0	0	0	0	0	0	0	0	0	0	0	0	0	0	1	0	0	0	0	0	0	0	0	0	0	0
Leaf angle (inclination, orientation)	3	0	0	0	0	1	0	0	0	0	0	0	0	0	0	0	0	0	0	0	0	2	0	0	0	0	0	0	0	0	0	0	0	0	0	0	0	4	0	0	0	0	0	0	2	0	0	0	0
Leaf area (in case of compound leaves: leaf, petiole excluded)	3108	0	0	0	0	0	0	0	0	0	0	0	0	0	0	0	0	0	0	0	0	60	0	0	0	0	0	0	0	0	0	0	0	0	0	0	0	2	0	0	0	0	0	0	0	0	0	0	0
Leaf barium (Ba) content per leaf dry mass	251	0	0	0	0	0	0	0	0	0	0	0	0	0	0	0	0	0	0	0	0	0	0	0	0	0	0	0	0	0	0	0	0	0	0	0	0	1	0	0	0	0	0	0	0	0	0	0	0
Leaf boron (B) content per leaf dry mass	250	0	0	0	0	0	0	0	0	0	0	0	0	0	0	0	0	0	0	0	0	0	0	0	0	0	0	0	0	0	0	0	0	0	0	0	0	1	0	0	0	0	0	0	0	0	0	0	0
Leaf calcium (Ca) content per leaf dry mass	252	0	0	0	0	0	0	0	0	0	0	0	0	0	0	0	0	0	0	0	0	0	0	0	0	0	0	0	0	0	0	0	0	0	0	0	0	1	0	0	0	0	0	0	0	0	0	0	0
Leaf carbon (C) content per leaf area	570	0	0	0	0	0	0	0	0	0	0	0	0	0	0	0	0	0	0	0	0	0	0	0	0	0	0	0	0	0	0	0	0	0	0	0	0	8	0	0	0	0	0	0	0	0	0	0	0
Leaf carbon (C) content per leaf dry mass	13	0	0	0	0	0	0	0	0	0	0	0	0	0	0	0	0	0	0	0	0	2	0	0	0	0	0	0	0	0	0	0	0	0	0	0	0	8	0	0	0	0	0	0	0	0	0	0	0
Leaf carbon (C) isotope fractionation ('big' Delta 13C)	3478	0	0	0	0	0	0	0	0	0	0	0	0	0	0	0	0	0	0	0	0	0	0	0	0	0	0	0	0	0	0	0	0	0	0	0	0	1	0	0	0	0	0	0	0	0	0	0	0
Leaf carbon/nitrogen (C/N) ratio	146	0	0	0	0	0	0	0	0	0	0	0	0	0	0	0	0	0	0	0	0	1	0	0	0	0	0	0	0	0	0	0	0	0	0	0	0	5	0	0	0	0	0	0	0	0	0	0	0
Leaf chlorophyll content per leaf area	413	0	0	0	0	0	0	0	0	0	0	0	0	0	0	0	0	0	0	0	0	0	0	0	0	0	0	0	0	0	0	0	0	0	0	0	0	10	0	0	0	0	0	0	0	0	0	0	0
Leaf chlorophyll content per leaf dry mass	164	0	0	0	0	0	0	0	0	0	0	0	0	0	0	0	0	0	0	0	0	0	0	0	0	0	0	0	0	0	0	0	0	0	0	0	0	4	0	0	0	0	0	0	0	0	0	0	0
Leaf chromium (Cr) content per leaf dry mass	254	0	0	0	0	0	0	0	0	0	0	0	0	0	0	0	0	0	0	0	0	0	0	0	0	0	0	0	0	0	0	0	0	0	0	0	0	1	0	0	0	0	0	0	0	0	0	0	0
Leaf cobalt (Co) content per leaf dry mass	253	0	0	0	0	0	0	0	0	0	0	0	0	0	0	0	0	0	0	0	0	0	0	0	0	0	0	0	0	0	0	0	0	0	0	0	0	1	0	0	0	0	0	0	0	0	0	0	0
Leaf copper (Cu) content per leaf dry mass	255	0	0	0	0	0	0	0	0	0	0	0	0	0	0	0	0	0	0	0	0	0	0	0	0	0	0	0	0	0	0	0	0	0	0	0	0	1	0	0	0	0	0	0	0	0	0	0	0
Leaf iron (Fe) content per leaf dry mass	256	0	0	0	0	0	0	0	0	0	0	0	0	0	0	0	0	0	0	0	0	0	0	0	0	0	0	0	0	0	0	0	0	0	0	0	0	1	0	0	0	0	0	0	0	0	0	0	0
Leaf lignin content per leaf dry mass	87	0	0	0	0	0	0	0	0	0	0	0	0	0	0	0	0	0	0	0	0	0	0	0	0	0	0	0	0	0	0	0	0	0	0	0	0	1	0	0	0	0	0	0	0	0	0	0	0
Leaf magnesium (Mg) content per leaf dry mass	257	0	0	0	0	0	0	0	0	0	0	0	0	0	0	0	0	0	0	0	0	0	0	0	0	0	0	0	0	0	0	0	0	0	0	0	0	1	0	0	0	0	0	0	0	0	0	0	0
Leaf manganese (Mn) content per leaf dry mass	258	0	0	0	0	0	0	0	0	0	0	0	0	0	0	0	0	0	0	0	0	0	0	0	0	0	0	0	0	0	0	0	0	0	0	0	0	1	0	0	0	0	0	0	0	0	0	0	0
Leaf molybdenum (Mo) content per leaf dry mass	259	0	0	0	0	0	0	0	0	0	0	0	0	0	0	0	0	0	0	0	0	0	0	0	0	0	0	0	0	0	0	0	0	0	0	0	0	1	0	0	0	0	0	0	0	0	0	0	0
Leaf nickel (Ni) content per leaf dry mass	261	0	0	0	0	0	0	0	0	0	0	0	0	0	0	0	0	0	0	0	0	0	0	0	0	0	0	0	0	0	0	0	0	0	0	0	0	1	0	0	0	0	0	0	0	0	0	0	0
Leaf nitrogen (N) fraction in ammonium (NH4+)	968	0	0	0	0	0	0	0	0	0	0	0	0	0	0	0	0	0	0	0	0	0	0	0	0	0	0	0	0	0	0	0	0	0	0	0	0	2	0	0	0	0	0	0	0	0	0	0	0
Leaf nitrogen (N) fraction in N2	969	0	0	0	0	0	0	0	0	0	0	0	0	0	0	0	0	0	0	0	0	0	0	0	0	0	0	0	0	0	0	0	0	0	0	0	0	2	0	0	0	0	0	0	0	0	0	0	0
Leaf nitrogen (N) fraction in nitrate (NO3-)	970	0	0	0	0	0	0	0	0	0	0	0	0	0	0	0	0	0	0	0	0	0	0	0	0	0	0	0	0	0	0	0	0	0	0	0	0	2	0	0	0	0	0	0	0	0	0	0	0
Leaf nitrogen (N) isotope signature (delta 15N)	78	0	0	0	0	0	0	0	0	0	0	0	0	0	0	0	0	0	0	0	0	0	0	0	0	0	0	0	0	0	0	0	0	0	0	0	0	3	0	0	0	0	0	0	0	0	0	0	0
Leaf nitrogen/phosphorus (N/P) ratio	56	0	0	0	0	0	0	0	0	0	0	0	0	0	0	0	0	0	0	0	0	4	0	0	0	0	0	0	0	0	0	0	0	0	0	0	0	1	0	0	0	0	0	0	0	0	0	0	0
Leaf phenols content per leaf dry mass	147	0	0	0	0	0	0	0	0	0	0	0	0	0	0	0	0	0	0	0	0	0	0	0	0	0	0	0	0	0	0	0	0	0	0	0	0	1	0	0	0	0	0	0	0	0	0	0	0
Leaf phosphorus (P) content per leaf area	51	0	0	0	0	0	0	0	0	0	0	0	0	0	0	0	0	0	0	0	0	27	0	0	0	0	0	0	0	0	0	0	0	0	0	0	0	2	0	0	0	0	0	0	0	0	0	0	0
Leaf phosphorus (P) content per leaf dry mass	15	0	0	0	0	0	0	0	0	0	0	0	0	0	0	0	0	0	0	0	0	31	0	0	0	0	0	0	0	0	0	0	0	0	0	0	0	4	0	0	0	0	0	0	0	0	0	0	0
Leaf potassium (K) content per leaf area	52	0	0	0	0	0	0	0	0	0	0	0	0	0	0	0	0	0	0	0	0	0	0	0	0	0	0	0	0	0	0	0	0	0	0	0	0	1	0	0	0	0	0	0	0	0	0	0	0
Leaf potassium (K) content per leaf dry mass	44	0	0	0	0	0	0	0	0	0	0	0	0	0	0	0	0	0	0	0	0	0	0	0	0	0	0	0	0	0	0	0	0	0	0	0	0	1	0	0	0	0	0	0	0	0	0	0	0
Leaf selenium (Se) content per leaf dry mass	263	0	0	0	0	0	0	0	0	0	0	0	0	0	0	0	0	0	0	0	0	0	0	0	0	0	0	0	0	0	0	0	0	0	0	0	0	1	0	0	0	0	0	0	0	0	0	0	0
Leaf silicon (Si) content per leaf dry mass	264	0	0	0	0	0	0	0	0	0	0	0	0	0	0	0	0	0	0	0	0	0	0	0	0	0	0	0	0	0	0	0	0	0	0	0	0	1	0	0	0	0	0	0	0	0	0	0	0
Leaf sodium (Na) content per leaf dry mass	260	0	0	0	0	0	0	0	0	0	0	0	0	0	0	0	0	0	0	0	0	0	0	0	0	0	0	0	0	0	0	0	0	0	0	0	0	1	0	0	0	0	0	0	0	0	0	0	0
Leaf sulfur (S) content per leaf dry mass	262	0	0	0	0	0	0	0	0	0	0	0	0	0	0	0	0	0	0	0	0	0	0	0	0	0	0	0	0	0	0	0	0	0	0	0	0	1	0	0	0	0	0	0	0	0	0	0	0
Leaf tannin content per leaf dry mass	148	0	0	0	0	0	0	0	0	0	0	0	0	0	0	0	0	0	0	0	0	0	0	0	0	0	0	0	0	0	0	0	0	0	0	0	0	1	0	0	0	0	0	0	0	0	0	0	0
Leaf titanium (Ti) content per leaf dry mass	266	0	0	0	0	0	0	0	0	0	0	0	0	0	0	0	0	0	0	0	0	0	0	0	0	0	0	0	0	0	0	0	0	0	0	0	0	1	0	0	0	0	0	0	0	0	0	0	0
Leaf vanadium (V) content per leaf dry mass	267	0	0	0	0	0	0	0	0	0	0	0	0	0	0	0	0	0	0	0	0	0	0	0	0	0	0	0	0	0	0	0	0	0	0	0	0	1	0	0	0	0	0	0	0	0	0	0	0
Leaf zinc (Zn) content per leaf dry mass	268	0	0	0	0	0	0	0	0	0	0	0	0	0	0	0	0	0	0	0	0	0	0	0	0	0	0	0	0	0	0	0	0	0	0	0	0	1	0	0	0	0	0	0	0	0	0	0	0
Species occurrence range: climate type	825	0	0	0	0	0	0	0	0	0	0	0	0	0	0	0	0	0	0	0	0	129	0	0	0	0	0	0	0	1	0	0	0	0	0	0	0	1	0	0	0	0	0	0	0	0	0	0	0
Stem diameter	21	0	0	0	0	0	0	0	0	0	0	0	0	0	0	0	0	0	0	0	0	212	0	0	1	0	0	0	0	0	0	0	0	0	0	0	0	4	0	0	0	0	0	0	6	0	0	0	0
Stem specific density (SSD, stem dry mass per stem fresh volume) or wood density: sapwood	3472	0	0	0	0	0	0	0	0	0	0	0	0	0	0	0	0	0	0	0	0	0	0	0	0	0	0	0	0	0	0	0	0	0	0	0	0	2	0	0	0	0	0	0	0	0	0	0	0
Stem specific density (SSD, stem dry mass per stem fresh volume) or wood density: twigs and branches	1204	0	0	0	0	0	0	0	0	0	0	0	0	0	0	0	0	0	0	0	0	0	0	0	0	0	0	0	0	0	0	0	0	0	0	0	0	1	0	0	0	0	0	0	0	0	0	0	0
Twig diameter	1200	0	0	0	0	0	0	0	0	0	0	0	0	0	0	0	0	0	0	0	0	0	0	0	0	0	0	0	0	0	0	0	0	0	0	0	0	1	0	0	0	0	0	0	0	0	0	0	0
Wood (sapwood) water content	1097	0	0	0	0	0	0	0	0	0	0	0	0	0	0	0	0	0	0	0	0	0	0	0	0	0	0	0	0	0	0	0	0	0	0	0	0	2	0	0	0	0	0	0	0	0	0	0	0
Wood intercellular canals	301	0	0	0	0	0	0	0	0	0	0	0	0	0	0	0	0	0	0	0	0	0	0	0	0	0	0	0	0	0	0	0	0	0	0	0	0	1	0	0	0	0	0	0	0	0	0	0	0
Wood silica (SiO2) bodies	565	0	0	0	0	0	0	0	0	0	0	0	0	0	0	0	0	0	0	0	0	0	0	0	0	0	0	0	0	0	0	0	0	0	0	0	0	1	0	0	0	0	0	0	0	0	0	0	0
Wood silica content per wood dry mass	308	0	0	0	0	0	0	0	0	0	0	0	0	0	0	0	0	0	0	0	0	0	0	0	0	0	0	0	0	0	0	0	0	0	0	0	0	3	0	0	0	0	0	0	0	0	0	0	0
Wood vessel tyloses and deposits	283	0	0	0	0	0	0	0	0	0	0	0	0	0	0	0	0	0	0	0	0	0	0	0	0	0	0	0	0	0	0	0	0	0	0	0	0	1	0	0	0	0	0	0	0	0	0	0	0
Bark thickness (inner bark)	3355	0	0	0	0	0	0	0	0	0	0	0	0	0	0	0	0	0	0	0	0	0	0	0	0	0	0	0	0	0	0	0	0	0	0	0	0	0	0	0	0	0	0	0	2	0	0	0	0
Bark thickness (outer bark)	3356	0	0	0	0	0	0	0	0	0	0	0	0	0	0	0	0	0	0	0	0	0	0	0	0	0	0	0	0	0	0	0	0	0	0	0	0	0	0	0	0	0	0	0	2	0	0	0	0
Leaf isoprene emission category	937	0	0	0	0	0	0	0	0	0	0	0	0	0	0	0	0	0	0	0	0	2	0	0	0	0	0	0	0	0	0	0	0	0	0	0	0	0	0	0	0	0	0	0	0	0	0	0	0
Leaf volatile organic carbon (VOC): other than monoterpenes emission	2815	0	0	0	0	0	0	0	0	0	0	0	0	0	0	0	0	0	0	0	0	9	0	0	0	0	0	0	0	0	0	0	0	0	0	0	0	0	0	0	0	0	0	0	0	0	0	0	0
Primary vs secondary growth	3919	0	0	0	0	0	0	0	0	0	0	0	0	0	0	0	0	0	0	0	0	0	0	0	0	0	0	0	0	0	0	0	0	0	0	0	0	0	0	0	0	0	0	0	0	0	0	0	0
Species conduit types	3909	0	0	0	0	0	0	0	0	0	0	0	0	0	0	0	0	0	0	0	0	0	0	0	0	0	0	0	0	0	0	0	0	0	0	0	0	0	0	0	0	0	0	0	0	0	0	0	0
Stem construction type	3357	0	0	0	0	0	0	0	0	0	0	0	0	0	0	0	0	0	0	0	0	0	0	0	0	0	0	0	0	0	0	0	0	0	0	0	0	0	0	0	0	0	0	0	1	0	0	0	0
Stem length	326	0	0	0	0	0	0	0	0	0	0	0	0	0	0	0	0	0	0	0	0	0	0	0	0	0	0	0	0	0	0	0	0	0	0	0	0	0	0	0	0	0	0	0	5	0	0	0	0
Wood vessel scalariform perforations	419	0	0	0	0	0	0	0	0	0	0	0	0	0	0	0	0	0	0	0	0	0	0	0	0	0	0	2	0	0	0	0	0	0	0	0	0	0	0	0	0	0	0	0	1	0	0	0	0
Wood: bars per vessel perforation plate	420	0	0	0	0	0	0	0	0	0	0	0	0	0	0	0	0	0	0	0	0	0	0	0	0	0	0	6	0	0	0	0	0	0	0	0	0	0	0	0	0	0	0	0	3	0	0	0	0
Species habitat characterization: vegetation type	3096	0	0	0	0	0	0	0	0	0	0	0	0	0	0	0	1	0	0	0	0	0	0	0	0	0	0	0	0	0	0	0	0	0	0	0	0	0	0	0	0	0	0	0	0	0	0	0	0
Bark persistence (deciduous, persistent)	833	0	0	0	0	1	0	0	0	0	0	0	0	0	0	0	0	0	0	0	0	0	0	0	0	0	0	0	0	0	0	0	0	0	0	0	0	0	0	0	0	0	0	0	0	0	0	0	0
Leaf area (in case of compound leaves: leaf, petiole included)	3110	0	0	0	0	0	0	0	0	0	0	0	0	0	0	0	0	0	0	0	0	1	0	0	0	0	0	0	0	0	0	0	0	0	0	0	0	0	0	0	0	0	0	0	0	0	0	0	0
Leaf aromatic	929	0	0	0	0	2	0	0	0	0	0	0	0	0	0	0	0	0	0	0	0	0	0	0	0	0	0	0	0	0	0	0	0	0	0	0	0	0	0	0	0	0	0	0	0	0	0	0	0
Leaf ash content per leaf dry mass	333	0	0	0	0	0	0	0	0	0	0	0	0	0	0	0	0	0	0	0	0	0	0	0	0	0	0	0	0	0	0	0	0	0	0	0	0	0	0	0	0	0	0	0	0	0	0	0	0
Leaf bromine (Br) content per leaf dry mass	542	0	0	0	0	0	0	0	0	0	0	0	0	0	0	0	0	0	0	0	0	0	0	0	0	0	0	0	0	0	0	0	0	0	0	0	0	0	0	0	0	0	0	0	0	0	0	0	0
Leaf caesium (Cs) content per leaf dry mass	547	0	0	0	0	0	0	0	0	0	0	0	0	0	0	0	0	0	0	0	0	0	0	0	0	0	0	0	0	0	0	0	0	0	0	0	0	0	0	0	0	0	0	0	0	0	0	0	0
Leaf cerium (Ce) content per leaf dry mass	549	0	0	0	0	0	0	0	0	0	0	0	0	0	0	0	0	0	0	0	0	0	0	0	0	0	0	0	0	0	0	0	0	0	0	0	0	0	0	0	0	0	0	0	0	0	0	0	0
Leaf chlorine (Cl) content per leaf dry mass	539	0	0	0	0	0	0	0	0	0	0	0	0	0	0	0	0	0	0	0	0	0	0	0	0	0	0	0	0	0	0	0	0	0	0	0	0	0	0	0	0	0	0	0	0	0	0	0	0
Leaf display type	931	0	0	0	0	1	0	0	0	0	0	0	0	0	0	0	0	0	0	0	0	0	0	0	0	0	0	0	0	0	0	0	0	0	0	0	0	0	0	0	0	0	0	0	0	0	0	0	0
Leaf gold (Au) content per leaf dry mass	558	0	0	0	0	0	0	0	0	0	0	0	0	0	0	0	0	0	0	0	0	0	0	0	0	0	0	0	0	0	0	0	0	0	0	0	0	0	0	0	0	0	0	0	0	0	0	0	0
Leaf inrolling of lamina	62	0	0	0	0	2	0	0	0	0	0	0	0	0	0	0	0	0	0	0	0	0	0	0	0	0	0	0	0	0	0	0	0	0	0	0	0	0	0	0	0	0	0	0	0	0	0	0	0
Leaf isoprene emission rate per leaf dry mass	939	0	0	0	0	0	0	0	0	0	0	0	0	0	0	0	0	0	0	0	0	3	0	0	0	0	0	0	0	0	0	0	0	0	0	0	0	0	0	0	0	0	0	0	0	0	0	0	0
Leaf lanthanum (La) content per leaf dry mass	548	0	0	0	0	0	0	0	0	0	0	0	0	0	0	0	0	0	0	0	0	0	0	0	0	0	0	0	0	0	0	0	0	0	0	0	0	0	0	0	0	0	0	0	0	0	0	0	0
Leaf rubidium (Rb) content per leaf dry mass	543	0	0	0	0	0	0	0	0	0	0	0	0	0	0	0	0	0	0	0	0	0	0	0	0	0	0	0	0	0	0	0	0	0	0	0	0	0	0	0	0	0	0	0	0	0	0	0	0
Leaf samarium (Sm) content per leaf dry mass	551	0	0	0	0	0	0	0	0	0	0	0	0	0	0	0	0	0	0	0	0	0	0	0	0	0	0	0	0	0	0	0	0	0	0	0	0	0	0	0	0	0	0	0	0	0	0	0	0
Leaf scandium (Sc) content per leaf dry mass	540	0	0	0	0	0	0	0	0	0	0	0	0	0	0	0	0	0	0	0	0	0	0	0	0	0	0	0	0	0	0	0	0	0	0	0	0	0	0	0	0	0	0	0	0	0	0	0	0
Leaf strontium (Sr) content per leaf dry mass	265	0	0	0	0	0	0	0	0	0	0	0	0	0	0	0	0	0	0	0	0	0	0	0	0	0	0	0	0	0	0	0	0	0	0	0	0	0	0	0	0	0	0	0	0	0	0	0	0
Leaf surface pattern type	979	0	0	0	0	2	0	0	0	0	0	0	0	0	0	0	0	0	0	0	0	0	0	0	0	0	0	0	0	0	0	0	0	0	0	0	0	0	0	0	0	0	0	0	0	0	0	0	0
Leaf surface waxiness	980	0	0	0	0	1	0	0	0	0	0	0	0	0	0	0	0	0	0	0	0	0	0	0	0	0	0	0	0	0	0	0	0	0	0	0	0	0	0	0	0	0	0	0	0	0	0	0	0
Leaf transpiration rate per leaf area	111	0	0	0	0	0	0	0	0	0	0	0	0	0	0	0	0	0	0	0	0	0	0	0	0	0	0	0	0	0	0	0	0	0	0	0	0	0	0	0	0	0	0	0	0	0	0	0	0
Mycorrhizal colonization AM: fraction of root length that contains arbuscular mycorrhizal structures	1430	0	0	0	0	0	0	0	0	0	0	0	0	0	0	0	0	0	0	0	0	0	0	0	0	0	0	0	0	0	0	0	0	0	0	0	0	0	0	0	0	0	0	0	0	0	0	0	0
Photosynthesis carboxylation capacity (Vcmax) per leaf area (Farquhar model)	186	0	0	0	0	0	0	0	0	0	0	0	0	0	0	0	0	0	0	0	0	0	0	0	0	0	0	0	0	0	0	0	0	0	0	0	0	0	0	0	0	0	0	0	0	0	0	0	0
Photosynthesis carboxylation capacity (Vcmax) per leaf dry mass (Farquhar model)	185	0	0	0	0	0	0	0	0	0	0	0	0	0	0	0	0	0	0	0	0	0	0	0	0	0	0	0	0	0	0	0	0	0	0	0	0	0	0	0	0	0	0	0	0	0	0	0	0
Photosynthesis electron transport capacity (Jmax) per leaf area (Farquhar model)	269	0	0	0	0	0	0	0	0	0	0	0	0	0	0	0	0	0	0	0	0	0	0	0	0	0	0	0	0	0	0	0	0	0	0	0	0	0	0	0	0	0	0	0	0	0	0	0	0
Photosynthesis electron transport capacity (Jmax) per leaf dry mass (Farquhar model)	270	0	0	0	0	0	0	0	0	0	0	0	0	0	0	0	0	0	0	0	0	0	0	0	0	0	0	0	0	0	0	0	0	0	0	0	0	0	0	0	0	0	0	0	0	0	0	0	0
Photosynthesis rate per leaf area	53	0	0	0	0	0	0	0	0	0	0	0	0	0	0	0	0	0	0	0	0	0	0	0	0	0	0	0	0	0	0	0	0	0	0	0	0	0	0	0	0	0	0	0	0	0	0	0	0
Photosynthesis: intercellular CO2 concentration to ambient CO2 (ci/ca)	3379	0	0	0	0	0	0	0	0	0	0	0	0	0	0	0	0	0	0	0	0	0	0	0	0	0	0	0	0	0	0	0	0	0	0	0	0	0	0	0	0	0	0	0	0	0	0	0	0
Plant biomass and allometry: Crown (canopy) area per plant	20	0	0	0	0	0	0	0	0	0	0	0	0	0	0	0	0	0	0	0	0	0	0	0	0	0	0	0	0	0	0	0	0	0	0	0	0	0	0	0	0	0	0	0	0	0	0	0	0
Plant defence mechanisms: physical	345	0	0	0	0	0	0	0	0	0	0	0	0	0	0	0	0	0	0	0	0	0	0	0	0	0	0	0	0	0	0	0	0	0	0	0	0	0	0	0	0	0	0	0	0	0	0	0	0
Plant height of lowest branch	364	0	0	0	0	0	0	0	0	0	0	0	0	0	0	0	0	0	0	0	0	60	0	0	0	0	0	0	0	0	0	0	0	0	0	0	0	0	0	0	0	0	0	0	0	0	0	0	0
Species soil pH requirement	1142	0	0	0	0	0	0	0	0	0	0	0	0	0	0	0	0	0	0	0	0	0	0	0	0	0	0	0	0	0	0	0	0	0	0	0	0	0	0	0	0	0	0	0	0	0	0	0	0
Stem color	1176	0	0	0	0	1	0	0	0	0	0	0	0	0	0	0	0	0	0	0	0	0	0	0	0	0	0	0	0	0	0	0	0	0	0	0	0	0	0	0	0	0	0	0	0	0	0	0	0
Stem cross-sectional area	378	0	0	0	0	0	0	0	0	0	0	0	0	0	0	0	0	0	0	0	0	0	0	0	0	0	0	0	0	0	0	0	0	0	0	0	0	0	0	0	0	0	0	0	0	0	0	0	0
Stem emergences (pubescence, hairs, spines, thorns)	1256	0	0	0	0	4	0	0	0	0	0	0	0	0	0	0	0	0	0	0	0	0	0	0	0	0	0	0	0	0	0	0	0	0	0	0	0	0	0	0	0	0	0	0	0	0	0	0	0
Stem image	2820	0	0	0	0	1	0	0	0	0	0	0	0	0	0	0	0	0	0	0	0	0	0	0	0	0	0	0	0	0	0	0	0	0	0	0	0	0	0	0	0	0	0	0	0	0	0	0	0
Stem presence	2819	0	0	0	0	1	0	0	0	0	0	0	0	0	0	0	0	0	0	0	0	0	0	0	0	0	0	0	0	0	0	0	0	0	0	0	0	0	0	0	0	0	0	0	0	0	0	0	0
Stem surface patterning	1189	0	0	0	0	2	0	0	0	0	0	0	0	0	0	0	0	0	0	0	0	0	0	0	0	0	0	0	0	0	0	0	0	0	0	0	0	0	0	0	0	0	0	0	0	0	0	0	0
Stomata conductance per leaf area	45	0	0	0	0	0	0	0	0	0	0	0	0	0	0	0	0	0	0	0	0	0	0	0	0	0	0	0	0	0	0	0	0	0	0	0	0	0	0	0	0	0	0	0	0	0	0	0	0
Stomata distribution to ab- and adaxial leaf surfaces	781	0	0	0	0	1	0	0	0	0	0	0	0	0	0	0	0	0	0	0	0	0	0	0	0	0	0	0	0	0	0	0	0	0	0	0	0	0	0	0	0	0	0	0	0	0	0	0	0
Wood cross-sectional fraction of axial parenchyma area	3021	0	0	0	0	0	0	0	0	0	0	0	0	0	0	0	0	0	0	0	0	0	0	0	0	0	0	0	0	0	0	0	0	0	0	0	0	0	0	0	0	0	0	0	0	0	0	0	0
Wood cross-sectional fraction of fibre area	3019	0	0	0	0	0	0	0	0	0	0	0	0	0	0	0	0	0	0	0	0	0	0	0	0	0	0	0	0	0	0	0	0	0	0	0	0	0	0	0	0	0	0	0	0	0	0	0	0
Wood cross-sectional fraction of Vessel (conduit) area	3018	0	0	0	0	0	0	0	0	0	0	0	0	0	0	0	0	0	0	0	0	0	0	0	0	0	0	0	0	0	0	0	0	0	0	0	0	0	0	0	0	0	0	0	0	0	0	0	0
Wood cross-sectional fraction of wod ray area	3020	0	0	0	0	0	0	0	0	0	0	0	0	0	0	0	0	0	0	0	0	0	0	0	0	0	0	0	0	0	0	0	0	0	0	0	0	0	0	0	0	0	0	0	0	0	0	0	0
Bark carbon (C) content per bark dry mass	617	0	0	0	0	0	0	0	0	0	0	0	0	0	0	0	0	0	0	0	0	2	0	0	0	0	0	0	0	0	0	0	0	0	0	0	0	0	0	0	0	0	0	0	0	0	0	0	0
Bark surface structure, texture, age	838	0	0	0	0	0	0	0	0	0	0	0	0	0	0	0	0	0	0	0	0	2	0	0	0	0	0	0	0	0	0	0	0	0	0	0	0	0	0	0	0	0	0	0	0	0	0	0	0
Branch carbon (C) content per branch dry mass	447	0	0	0	0	0	0	0	0	0	0	0	0	0	0	0	0	0	0	0	0	2	0	0	0	0	0	0	0	0	0	0	0	0	0	0	0	0	0	0	0	0	0	0	0	0	0	0	0
Coarse root carbon (C) content per coarse root dry mass	456	0	0	0	0	0	0	0	0	0	0	0	0	0	0	0	0	0	0	0	0	2	0	0	0	0	0	0	0	0	0	0	0	0	0	0	0	0	0	0	0	0	0	0	0	0	0	0	0
Coarse root dry mass per ground area	457	0	0	0	0	0	0	0	0	0	0	0	0	0	0	0	0	0	0	0	0	2	0	0	0	0	0	0	0	0	0	0	0	0	0	0	0	0	0	0	0	0	0	0	0	0	0	0	0
Coarse root dry mass turnover rate	1699	0	0	0	0	0	0	0	0	0	0	0	0	0	0	0	0	0	0	0	0	4	0	0	0	0	0	0	0	0	0	0	0	0	0	0	0	0	0	0	0	0	0	0	0	0	0	0	0
Coarse root growth: coarse root dry mass production per ground area per year	1676	0	0	0	0	0	0	0	0	0	0	0	0	0	0	0	0	0	0	0	0	2	0	0	0	0	0	0	0	0	0	0	0	0	0	0	0	0	0	0	0	0	0	0	0	0	0	0	0
Coarse woody debris (CWD): carbon/nitrogen (C/N) ratio	432	0	0	0	0	0	0	0	0	0	0	0	0	0	0	0	0	0	0	0	0	1	0	0	0	0	0	0	0	0	0	0	0	0	0	0	0	0	0	0	0	0	0	0	0	0	0	0	0
Coarse woody debris (CWD): cellulose content per CWD dry mass	426	0	0	0	0	0	0	0	0	0	0	0	0	0	0	0	0	0	0	0	0	1	0	0	0	0	0	0	0	0	0	0	0	0	0	0	0	0	0	0	0	0	0	0	0	0	0	0	0
Coarse woody debris (CWD): lignin content per CWD dry mass	425	0	0	0	0	0	0	0	0	0	0	0	0	0	0	0	0	0	0	0	0	1	0	0	0	0	0	0	0	0	0	0	0	0	0	0	0	0	0	0	0	0	0	0	0	0	0	0	0
Cone (strobilus) length	886	0	0	0	0	0	0	0	0	0	0	0	0	0	0	0	0	0	0	0	0	2	0	0	0	0	0	0	0	0	0	0	0	0	0	0	0	0	0	0	0	0	0	0	0	0	0	0	0
Cone (strobilus) serotiny	3812	0	0	0	0	0	0	0	0	0	0	0	0	0	0	0	0	0	0	0	0	1	0	0	0	0	0	0	0	0	0	0	0	0	0	0	0	0	0	0	0	0	0	0	0	0	0	0	0
Crown (canopy) height (base to top)	773	0	0	0	0	0	0	0	0	0	0	0	0	0	0	0	0	0	0	0	0	60	0	0	0	0	0	0	0	0	0	0	0	0	0	0	0	0	0	0	0	0	0	0	0	0	0	0	0
Dispersal distance	193	0	0	0	0	0	0	0	0	0	0	0	0	0	0	0	0	0	0	0	0	1	0	0	0	0	0	0	0	0	0	0	0	0	0	0	0	0	0	0	0	0	0	0	0	0	0	0	0
Fine root (absorptive) calcium (Ca) content per absorptive fine root dry mass	2056	0	0	0	0	0	0	0	0	0	0	0	0	0	0	0	0	0	0	0	0	1	0	0	0	0	0	0	0	0	0	0	0	0	0	0	0	0	0	0	0	0	0	0	0	0	0	0	0
Fine root (absorptive) carbon (C) content not hydrolyzable in acid extractives per absorptive fine r	2134	0	0	0	0	0	0	0	0	0	0	0	0	0	0	0	0	0	0	0	0	1	0	0	0	0	0	0	0	0	0	0	0	0	0	0	0	0	0	0	0	0	0	0	0	0	0	0	0
Fine root (absorptive) decomposition: fraction of absorptive fine root dry mass not decomposed to or	2165	0	0	0	0	0	0	0	0	0	0	0	0	0	0	0	0	0	0	0	0	7	0	0	0	0	0	0	0	0	0	0	0	0	0	0	0	0	0	0	0	0	0	0	0	0	0	0	0
Fine root (absorptive) diameter	2038	0	0	0	0	0	0	0	0	0	0	0	0	0	0	0	0	0	0	0	0	16	0	0	0	0	0	0	0	0	0	0	0	0	0	0	0	0	0	0	0	0	0	0	0	0	0	0	0
Fine root (absorptive) dry mass per ground area	2051	0	0	0	0	0	0	0	0	0	0	0	0	0	0	0	0	0	0	0	0	15	0	0	0	0	0	0	0	0	0	0	0	0	0	0	0	0	0	0	0	0	0	0	0	0	0	0	0
Fine root (absorptive) iron (Fe) content per absorptive fine root dry mass	2060	0	0	0	0	0	0	0	0	0	0	0	0	0	0	0	0	0	0	0	0	1	0	0	0	0	0	0	0	0	0	0	0	0	0	0	0	0	0	0	0	0	0	0	0	0	0	0	0
Fine root (absorptive) length density (RLD): absorptive fine root length per ground area	2280	0	0	0	0	0	0	0	0	0	0	0	0	0	0	0	0	0	0	0	0	15	0	0	0	0	0	0	0	0	0	0	0	0	0	0	0	0	0	0	0	0	0	0	0	0	0	0	0
Fine root (absorptive) length per absorptive fine root dry mass (specific absorptive fine root lengt	2062	0	0	0	0	0	0	0	0	0	0	0	0	0	0	0	0	0	0	0	0	16	0	0	0	0	0	0	0	0	0	0	0	0	0	0	0	0	0	0	0	0	0	0	0	0	0	0	0
Fine root (absorptive) magnesium (Mg) content per absorptive fine root dry mass	2063	0	0	0	0	0	0	0	0	0	0	0	0	0	0	0	0	0	0	0	0	1	0	0	0	0	0	0	0	0	0	0	0	0	0	0	0	0	0	0	0	0	0	0	0	0	0	0	0
Fine root (absorptive) manganese (Mn) content per absorptive fine root dry mass	2071	0	0	0	0	0	0	0	0	0	0	0	0	0	0	0	0	0	0	0	0	1	0	0	0	0	0	0	0	0	0	0	0	0	0	0	0	0	0	0	0	0	0	0	0	0	0	0	0
Fine root (absorptive) nitrogen (N) content per absorptive fine root dry mass	2035	0	0	0	0	0	0	0	0	0	0	0	0	0	0	0	0	0	0	0	0	7	0	0	0	0	0	0	0	0	0	0	0	0	0	0	0	0	0	0	0	0	0	0	0	0	0	0	0
Fine root (absorptive) phosphorus (P) content per absorptive fine root dry mass	2049	0	0	0	0	0	0	0	0	0	0	0	0	0	0	0	0	0	0	0	0	1	0	0	0	0	0	0	0	0	0	0	0	0	0	0	0	0	0	0	0	0	0	0	0	0	0	0	0
Fine root (absorptive) potassium (K) content per absorptive fine root dry mass	2066	0	0	0	0	0	0	0	0	0	0	0	0	0	0	0	0	0	0	0	0	1	0	0	0	0	0	0	0	0	0	0	0	0	0	0	0	0	0	0	0	0	0	0	0	0	0	0	0
Fine root (absorptive) sulfur (S) content per absorptive fine root dry mass	2068	0	0	0	0	0	0	0	0	0	0	0	0	0	0	0	0	0	0	0	0	1	0	0	0	0	0	0	0	0	0	0	0	0	0	0	0	0	0	0	0	0	0	0	0	0	0	0	0
Fine root (absorptive) tissue density (absorptive fine root dry mass per absorptive fine root volume	2037	0	0	0	0	0	0	0	0	0	0	0	0	0	0	0	0	0	0	0	0	15	0	0	0	0	0	0	0	0	0	0	0	0	0	0	0	0	0	0	0	0	0	0	0	0	0	0	0
Fine root (absorptive) zinc (Zn) content per absorptive fine root dry mass	2070	0	0	0	0	0	0	0	0	0	0	0	0	0	0	0	0	0	0	0	0	1	0	0	0	0	0	0	0	0	0	0	0	0	0	0	0	0	0	0	0	0	0	0	0	0	0	0	0
Fine root (transport) diameter	2294	0	0	0	0	0	0	0	0	0	0	0	0	0	0	0	0	0	0	0	0	10	0	0	0	0	0	0	0	0	0	0	0	0	0	0	0	0	0	0	0	0	0	0	0	0	0	0	0
Fine root (transport) dry mass per ground area	2307	0	0	0	0	0	0	0	0	0	0	0	0	0	0	0	0	0	0	0	0	10	0	0	0	0	0	0	0	0	0	0	0	0	0	0	0	0	0	0	0	0	0	0	0	0	0	0	0
Fine root (transport) length density (RLD): transport fine root length per ground area	2536	0	0	0	0	0	0	0	0	0	0	0	0	0	0	0	0	0	0	0	0	10	0	0	0	0	0	0	0	0	0	0	0	0	0	0	0	0	0	0	0	0	0	0	0	0	0	0	0
Fine root (transport) length per transport fine root dry mass (specific transport fine root length,	2318	0	0	0	0	0	0	0	0	0	0	0	0	0	0	0	0	0	0	0	0	10	0	0	0	0	0	0	0	0	0	0	0	0	0	0	0	0	0	0	0	0	0	0	0	0	0	0	0
Fine root (transport) nitrogen (N) content per transport fine root dry mass	2291	0	0	0	0	0	0	0	0	0	0	0	0	0	0	0	0	0	0	0	0	5	0	0	0	0	0	0	0	0	0	0	0	0	0	0	0	0	0	0	0	0	0	0	0	0	0	0	0
Fine root (transport) tissue density (transport fine root dry mass per transport fine root volume)	2293	0	0	0	0	0	0	0	0	0	0	0	0	0	0	0	0	0	0	0	0	10	0	0	0	0	0	0	0	0	0	0	0	0	0	0	0	0	0	0	0	0	0	0	0	0	0	0	0
Fine root acid hydrolyzable extractives per fine root dry mass	1864	0	0	0	0	0	0	0	0	0	0	0	0	0	0	0	0	0	0	0	0	2	0	0	0	0	0	0	0	0	0	0	0	0	0	0	0	0	0	0	0	0	0	0	0	0	0	0	0
Fine root carbon (C) content per fine root dry mass	471	0	0	0	0	0	0	0	0	0	0	0	0	0	0	0	0	0	0	0	0	3	0	0	0	0	0	0	0	0	0	0	0	0	0	0	0	0	0	0	0	0	0	0	0	0	0	0	0
Fine root carbon (C) content to leaf carbon (C) content ratio	2004	0	0	0	0	0	0	0	0	0	0	0	0	0	0	0	0	0	0	0	0	1	0	0	0	0	0	0	0	0	0	0	0	0	0	0	0	0	0	0	0	0	0	0	0	0	0	0	0
Fine root carbon/nitrogen (C/N) ratio	167	0	0	0	0	0	0	0	0	0	0	0	0	0	0	0	0	0	0	0	0	2	0	0	0	0	0	0	0	0	0	0	0	0	0	0	0	0	0	0	0	0	0	0	0	0	0	0	0
Fine root debris decomposition rate constant	2031	0	0	0	0	0	0	0	0	0	0	0	0	0	0	0	0	0	0	0	0	6	0	0	0	0	0	0	0	0	0	0	0	0	0	0	0	0	0	0	0	0	0	0	0	0	0	0	0
Fine root decomposition: fraction nitrogen (N) remaining	3226	0	0	0	0	0	0	0	0	0	0	0	0	0	0	0	0	0	0	0	0	36	0	0	0	0	0	0	0	0	0	0	0	0	0	0	0	0	0	0	0	0	0	0	0	0	0	0	0
Fine root diameter	896	0	0	0	0	0	0	0	0	0	0	0	0	0	0	0	0	0	0	0	0	6	0	0	0	0	0	0	0	0	0	0	0	0	0	0	0	0	0	0	0	0	0	0	0	0	0	0	0
Fine root dry mass not hydrolyzable in acid extractives per fine root dry mass	1877	0	0	0	0	0	0	0	0	0	0	0	0	0	0	0	0	0	0	0	0	2	0	0	0	0	0	0	0	0	0	0	0	0	0	0	0	0	0	0	0	0	0	0	0	0	0	0	0
Fine root dry mass turnover rate	1955	0	0	0	0	0	0	0	0	0	0	0	0	0	0	0	0	0	0	0	0	1	0	0	0	0	0	0	0	0	0	0	0	0	0	0	0	0	0	0	0	0	0	0	0	0	0	0	0
Fine root growth: fine root dry mass production per ground area per year	1932	0	0	0	0	0	0	0	0	0	0	0	0	0	0	0	0	0	0	0	0	1	0	0	0	0	0	0	0	0	0	0	0	0	0	0	0	0	0	0	0	0	0	0	0	0	0	0	0
Fine root length per fine root dry mass (specific fine root length, SRL)	614	0	0	0	0	0	0	0	0	0	0	0	0	0	0	0	0	0	0	0	0	1	0	0	0	0	0	0	0	0	0	0	0	0	0	0	0	0	0	0	0	0	0	0	0	0	0	0	0
Fine root lignin content per fine root dry mass	1784	0	0	0	0	0	0	0	0	0	0	0	0	0	0	0	0	0	0	0	0	1	0	0	0	0	0	0	0	0	0	0	0	0	0	0	0	0	0	0	0	0	0	0	0	0	0	0	0
Fine root nitrogen (N) content per fine root dry mass	475	0	0	0	0	0	0	0	0	0	0	0	0	0	0	0	0	0	0	0	0	4	0	0	0	0	0	0	0	0	0	0	0	0	0	0	0	0	0	0	0	0	0	0	0	0	0	0	0
Leaf area per plant	410	0	0	0	0	0	0	0	0	0	0	0	0	0	0	0	0	0	0	0	0	58	0	0	0	0	0	0	0	0	0	0	0	0	0	0	0	0	0	0	0	0	0	0	0	0	0	0	0
Leaf area-specific conductivity (leaf specific conductivity)	928	0	0	0	0	0	0	0	0	0	0	0	0	0	0	0	0	0	0	0	0	1	0	0	0	0	0	0	0	0	0	0	0	0	0	0	0	0	0	0	0	0	0	0	0	0	0	0	0
Leaf isoprene emission rate per leaf area	938	0	0	0	0	0	0	0	0	0	0	0	0	0	0	0	0	0	0	0	0	4	0	0	0	0	0	0	0	0	0	0	0	0	0	0	0	0	0	0	0	0	0	0	0	0	0	0	0
Leaf length excluding petiole (leaf lamina length)	940	0	0	0	0	0	0	0	0	0	0	0	0	0	0	0	0	0	0	0	0	6	0	0	0	0	0	0	0	0	0	0	0	0	0	0	0	0	0	0	0	0	0	0	0	0	0	0	0
Leaf lifespan (longevity)	12	0	0	0	0	0	0	0	0	0	0	0	0	0	0	0	0	0	0	0	0	1	0	0	0	0	0	0	0	0	0	0	0	0	0	0	0	0	0	0	0	0	0	0	0	0	0	0	0
Leaf volatile organic carbon (VOC): monoterpene emission category	965	0	0	0	0	0	0	0	0	0	0	0	0	0	0	0	0	0	0	0	0	9	0	0	0	0	0	0	0	0	0	0	0	0	0	0	0	0	0	0	0	0	0	0	0	0	0	0	0
Leaf volatile organic carbon (VOC): monoterpene emission rate per leaf area	966	0	0	0	0	0	0	0	0	0	0	0	0	0	0	0	0	0	0	0	0	9	0	0	0	0	0	0	0	0	0	0	0	0	0	0	0	0	0	0	0	0	0	0	0	0	0	0	0
Leaf volatile organic carbon (VOC): monoterpene emission rate per leaf dry mass	967	0	0	0	0	0	0	0	0	0	0	0	0	0	0	0	0	0	0	0	0	16	0	0	0	0	0	0	0	0	0	0	0	0	0	0	0	0	0	0	0	0	0	0	0	0	0	0	0
Leaf: number of leaves per fascicle	3809	0	0	0	0	0	0	0	0	0	0	0	0	0	0	0	0	0	0	0	0	1	0	0	0	0	0	0	0	0	0	0	0	0	0	0	0	0	0	0	0	0	0	0	0	0	0	0	0
Litter (fine root) decomposition: fraction of fine root dry mass not decomposed to original fine roo	1909	0	0	0	0	0	0	0	0	0	0	0	0	0	0	0	0	0	0	0	0	36	0	0	0	0	0	0	0	0	0	0	0	0	0	0	0	0	0	0	0	0	0	0	0	0	0	0	0
Litter carbon/nitrogen (C/N) ratio	150	0	0	0	0	0	0	0	0	0	0	0	0	0	0	0	0	0	0	0	0	1	0	0	0	0	0	0	0	0	0	0	0	0	0	0	0	0	0	0	0	0	0	0	0	0	0	0	0
Litter cellulose content per litter dry mass	76	0	0	0	0	0	0	0	0	0	0	0	0	0	0	0	0	0	0	0	0	1	0	0	0	0	0	0	0	0	0	0	0	0	0	0	0	0	0	0	0	0	0	0	0	0	0	0	0
Litter labile compound content per litter dry mass	431	0	0	0	0	0	0	0	0	0	0	0	0	0	0	0	0	0	0	0	0	1	0	0	0	0	0	0	0	0	0	0	0	0	0	0	0	0	0	0	0	0	0	0	0	0	0	0	0
Litter lignin content per litter dry mass	73	0	0	0	0	0	0	0	0	0	0	0	0	0	0	0	0	0	0	0	0	1	0	0	0	0	0	0	0	0	0	0	0	0	0	0	0	0	0	0	0	0	0	0	0	0	0	0	0
Mycorrhizal colonization: fraction of root tips that contain mycorrhizal structures	1429	0	0	0	0	0	0	0	0	0	0	0	0	0	0	0	0	0	0	0	0	5	0	0	0	0	0	0	0	0	0	0	0	0	0	0	0	0	0	0	0	0	0	0	0	0	0	0	0
Photosynthesis net assimilation rate per leaf area (NAR)	784	0	0	0	0	0	0	0	0	0	0	0	0	0	0	0	0	0	0	0	0	1	0	0	0	0	0	0	0	0	0	0	0	0	0	0	0	0	0	0	0	0	0	0	0	0	0	0	0
Plant biomass and allometry: Bark dry mass per plant	3444	0	0	0	0	0	0	0	0	0	0	0	0	0	0	0	0	0	0	0	0	60	0	0	0	0	0	0	0	0	0	0	0	0	0	0	0	0	0	0	0	0	0	0	0	0	0	0	0
Plant biomass and allometry: Branch dry mass per plant	3447	0	0	0	0	0	0	0	0	0	0	0	0	0	0	0	0	0	0	0	0	60	0	0	0	0	0	0	0	0	0	0	0	0	0	0	0	0	0	0	0	0	0	0	0	0	0	0	0
Plant biomass and allometry: Coarse root dry mass per plant	3449	0	0	0	0	0	0	0	0	0	0	0	0	0	0	0	0	0	0	0	0	32	0	0	0	0	0	0	0	0	0	0	0	0	0	0	0	0	0	0	0	0	0	0	0	0	0	0	0
Plant biomass and allometry: Crown (canopy) area: projected as seen from above	3440	0	0	0	0	0	0	0	0	0	0	0	0	0	0	0	0	0	0	0	0	60	0	0	0	0	0	0	0	0	0	0	0	0	0	0	0	0	0	0	0	0	0	0	0	0	0	0	0
Plant biomass and allometry: Leaf dry mass per plant	3441	0	0	0	0	0	0	0	0	0	0	0	0	0	0	0	0	0	0	0	0	70	0	0	0	0	0	0	0	0	0	0	0	0	0	0	0	0	0	0	0	0	0	0	0	0	0	0	0
Plant biomass and allometry: Leaf dry mass per plant dry mass (leaf weight ratio, LWR)	110	0	0	0	0	0	0	0	0	0	0	0	0	0	0	0	0	0	0	0	0	11	0	0	0	0	0	0	0	0	0	0	0	0	0	0	0	0	0	0	0	0	0	0	0	0	0	0	0
Plant biomass and allometry: Plant dry mass	700	0	0	0	0	0	0	0	0	0	0	0	0	0	0	0	0	0	0	0	0	10	0	0	0	0	0	0	0	0	0	0	0	0	0	0	0	0	0	0	0	0	0	0	0	0	0	0	0
Plant biomass and allometry: Root dry mass per plant	363	0	0	0	0	0	0	0	0	0	0	0	0	0	0	0	0	0	0	0	0	10	0	0	0	0	0	0	0	0	0	0	0	0	0	0	0	0	0	0	0	0	0	0	0	0	0	0	0
Plant biomass and allometry: Root mass fraction (fraction of root dry mass per whole plant dry mass)	470	0	0	0	0	0	0	0	0	0	0	0	0	0	0	0	0	0	0	0	0	10	0	0	0	0	0	0	0	0	0	0	0	0	0	0	0	0	0	0	0	0	0	0	0	0	0	0	0
Plant biomass and allometry: Stem cross-sectional area at base of the plant	3437	0	0	0	0	0	0	0	0	0	0	0	0	0	0	0	0	0	0	0	0	60	0	0	0	0	0	0	0	0	0	0	0	0	0	0	0	0	0	0	0	0	0	0	0	0	0	0	0
Plant biomass and allometry: Stem cross-sectional area at breast height	3438	0	0	0	0	0	0	0	0	0	0	0	0	0	0	0	0	0	0	0	0	60	0	0	0	0	0	0	0	0	0	0	0	0	0	0	0	0	0	0	0	0	0	0	0	0	0	0	0
Plant biomass and allometry: Stem dry mass (including branches) per plant	3445	0	0	0	0	0	0	0	0	0	0	0	0	0	0	0	0	0	0	0	0	60	0	0	0	0	0	0	0	0	0	0	0	0	0	0	0	0	0	0	0	0	0	0	0	0	0	0	0
Plant biomass and allometry: Stem dry mass per plant	128	0	0	0	0	0	0	0	0	0	0	0	0	0	0	0	0	0	0	0	0	10	0	0	0	0	0	0	0	0	0	0	0	0	0	0	0	0	0	0	0	0	0	0	0	0	0	0	0
Plant biomass and allometry: Stem dry mass per plant dry mass	136	0	0	0	0	0	0	0	0	0	0	0	0	0	0	0	0	0	0	0	0	10	0	0	0	0	0	0	0	0	0	0	0	0	0	0	0	0	0	0	0	0	0	0	0	0	0	0	0
Plant biomass and allometry: Whole plant aboveground dry mass	3446	0	0	0	0	0	0	0	0	0	0	0	0	0	0	0	0	0	0	0	0	60	0	0	0	0	0	0	0	0	0	0	0	0	0	0	0	0	0	0	0	0	0	0	0	0	0	0	0
Plant carbon (C) allocation to root, stem, leaves	435	0	0	0	0	0	0	0	0	0	0	0	0	0	0	0	0	0	0	0	0	1	0	0	0	0	0	0	0	0	0	0	0	0	0	0	0	0	0	0	0	0	0	0	0	0	0	0	0
Plant dead organ retainment: leaves, branches, flowers	1024	0	0	0	0	0	0	0	0	0	0	0	0	0	0	0	0	0	0	0	0	1	0	0	0	0	0	0	0	0	0	0	0	0	0	0	0	0	0	0	0	0	0	0	0	0	0	0	0
Plant growth rate relative (plant relative growth rate, RGR)	77	0	0	0	0	0	0	0	0	0	0	0	0	0	0	0	0	0	0	0	0	1	0	0	0	0	0	0	0	0	0	0	0	0	0	0	0	0	0	0	0	0	0	0	0	0	0	0	0
Root dry mass per ground area	798	0	0	0	0	0	0	0	0	0	0	0	0	0	0	0	0	0	0	0	0	2	0	0	0	0	0	0	0	0	0	0	0	0	0	0	0	0	0	0	0	0	0	0	0	0	0	0	0
Root dry mass turnover rate	1418	0	0	0	0	0	0	0	0	0	0	0	0	0	0	0	0	0	0	0	0	3	0	0	0	0	0	0	0	0	0	0	0	0	0	0	0	0	0	0	0	0	0	0	0	0	0	0	0
Root growth: root dry mass production per ground area per year	1391	0	0	0	0	0	0	0	0	0	0	0	0	0	0	0	0	0	0	0	0	2	0	0	0	0	0	0	0	0	0	0	0	0	0	0	0	0	0	0	0	0	0	0	0	0	0	0	0
Root nitrogen (N) content per root dry mass	80	0	0	0	0	0	0	0	0	0	0	0	0	0	0	0	0	0	0	0	0	18	0	0	0	0	0	0	0	0	0	0	0	0	0	0	0	0	0	0	0	0	0	0	0	0	0	0	0
Root respiration rate per root dry mass	514	0	0	0	0	0	0	0	0	0	0	0	0	0	0	0	0	0	0	0	0	54	0	0	0	0	0	0	0	0	0	0	0	0	0	0	0	0	0	0	0	0	0	0	0	0	0	0	0
Root type, root architecture	65	0	0	0	0	0	0	0	0	0	0	0	0	0	0	0	0	0	0	0	0	2	0	0	0	0	0	0	0	1	0	0	0	0	0	0	0	0	0	0	0	0	0	0	0	0	0	0	0
Seed length	27	0	0	0	0	0	0	0	0	0	0	0	0	0	0	0	0	0	0	0	0	5	0	0	1	0	0	0	0	0	0	0	0	0	0	0	0	0	0	0	0	0	0	0	0	0	0	0	0
Seed shape	349	0	0	0	0	0	0	0	0	0	0	0	0	0	0	0	0	0	0	0	0	3	0	0	0	0	0	0	0	0	0	0	0	0	0	0	0	0	0	0	0	0	0	0	0	0	0	0	0
Seed thickness	238	0	0	0	0	0	0	0	0	0	0	0	0	0	0	0	0	0	0	0	0	3	0	0	0	0	0	0	0	0	0	0	0	0	0	0	0	0	0	0	0	0	0	0	0	0	0	0	0
Seed width	239	0	0	0	0	0	0	0	0	0	0	0	0	0	0	0	0	0	0	0	0	3	0	0	0	0	0	0	0	0	0	0	0	0	0	0	0	0	0	0	0	0	0	0	0	0	0	0	0
Seed wing length	3810	0	0	0	0	0	0	0	0	0	0	0	0	0	0	0	0	0	0	0	0	2	0	0	0	0	0	0	0	0	0	0	0	0	0	0	0	0	0	0	0	0	0	0	0	0	0	0	0
Species ontogeny: cladoptosis present	3814	0	0	0	0	0	0	0	0	0	0	0	0	0	0	0	0	0	0	0	0	1	0	0	0	0	0	0	0	0	0	0	0	0	0	0	0	0	0	0	0	0	0	0	0	0	0	0	0
Species ontogeny: grass stage present (i.e. Pinus)	3813	0	0	0	0	0	0	0	0	0	0	0	0	0	0	0	0	0	0	0	0	1	0	0	0	0	0	0	0	0	0	0	0	0	0	0	0	0	0	0	0	0	0	0	0	0	0	0	0
Species potential allelopathy	3409	0	0	0	0	0	0	0	0	0	0	0	0	0	0	0	0	0	0	0	0	1	0	0	0	0	0	0	0	0	0	0	0	0	0	0	0	0	0	0	0	0	0	0	0	0	0	0	0
Species tolerance to planting density	601	0	0	0	0	0	0	0	0	0	0	0	0	0	0	0	0	0	0	0	0	2	0	0	0	0	0	0	0	0	0	0	0	0	0	0	0	0	0	0	0	0	0	0	0	0	0	0	0
Species US Wetland Indicator	575	0	0	0	0	0	0	0	0	0	0	0	0	0	0	0	0	0	0	0	0	1	0	0	0	0	0	0	0	0	0	0	0	0	0	0	0	0	0	0	0	0	0	0	0	0	0	0	0
Stem carbon (C) content per stem dry mass	407	0	0	0	0	0	0	0	0	0	0	0	0	0	0	0	0	0	0	0	0	2	0	0	0	0	0	0	0	0	0	0	0	0	0	0	0	0	0	0	0	0	0	0	0	0	0	0	0
Wood (sapwood) specific conductivity (stem specific conductivity)	1096	0	0	0	0	0	0	0	0	0	0	0	0	0	0	0	0	0	0	0	0	1	0	0	0	0	0	0	0	0	0	0	0	0	0	0	0	0	0	0	0	0	0	0	0	0	0	0	0
Xylem hydraulic vulnerability, xylem cavitation vulnerability, embolism vulnerability, (P20, P50, P8	719	0	0	0	0	0	0	0	0	0	0	0	0	0	0	0	0	0	0	0	0	1	0	0	0	0	0	0	0	0	0	0	0	0	0	0	0	0	0	0	0	0	0	0	0	0	0	0	0
Seed fresh mass	3660	0	0	0	0	0	0	0	0	0	0	0	0	0	0	0	0	0	0	0	0	0	0	0	1	0	0	0	0	0	0	0	0	0	0	0	0	0	0	0	0	0	0	0	0	0	0	0	0
Plant morphological adaptations: root metamorphoses	814	0	0	0	0	0	0	0	0	0	0	0	0	0	0	0	0	0	0	0	0	0	0	0	0	0	0	0	0	0	0	0	0	0	0	0	0	0	0	0	0	0	0	0	1	0	0	0	0
Species cambial variants: successive cambia presence / absence	3874	0	0	0	0	0	0	0	0	0	0	0	0	0	0	0	0	0	0	0	0	0	0	0	0	0	0	0	0	0	0	0	0	0	0	0	0	0	0	0	0	0	0	0	1	0	0	0	0
Stem self-supporting	1188	0	0	0	0	0	0	0	0	0	0	0	0	0	0	0	0	0	0	0	0	0	0	0	0	0	0	0	0	0	0	0	0	0	0	0	0	0	0	0	0	0	0	0	4	0	0	0	0
Wood background imperforate tracheary element type	3875	0	0	0	0	0	0	0	0	0	0	0	0	0	0	0	0	0	0	0	0	0	0	0	0	0	0	0	0	0	0	0	0	0	0	0	0	0	0	0	0	0	0	0	1	0	0	0	0
Wood vessel diameter	1238	0	0	0	0	0	0	0	0	0	0	0	0	0	0	0	0	0	0	0	0	0	0	0	0	0	0	0	0	0	0	0	0	0	0	0	0	0	0	0	0	0	0	0	2	0	0	0	0
Fruit shape	3600	0	0	0	0	0	0	0	0	0	0	0	0	0	0	0	0	0	0	0	0	0	0	0	0	0	0	0	0	0	0	0	0	0	0	0	0	0	0	0	0	0	0	0	0	0	0	0	0
Fruit width (diameter)	917	0	0	0	0	0	0	0	0	0	0	0	0	0	0	0	0	0	0	0	0	0	0	0	0	0	0	0	0	0	0	0	0	0	0	0	0	0	0	0	0	0	0	0	0	0	0	0	0
Leaf armed	3598	0	0	0	0	0	0	0	0	0	0	0	0	0	0	0	0	0	0	0	0	0	0	0	0	0	0	0	0	0	0	0	0	0	0	0	0	0	0	0	0	0	0	0	0	0	0	0	0
Leaf rachis length	3599	0	0	0	0	0	0	0	0	0	0	0	0	0	0	0	0	0	0	0	0	0	0	0	0	0	0	0	0	0	0	0	0	0	0	0	0	0	0	0	0	0	0	0	0	0	0	0	0
Plant number of leaves	437	0	0	0	0	0	0	0	0	0	0	0	0	0	0	0	0	0	0	0	0	0	0	0	0	0	0	0	0	0	0	0	0	0	0	0	0	0	0	0	0	0	0	0	0	0	0	0	0
Shoot acaulescent (without visible stem)	3594	0	0	0	0	0	0	0	0	0	0	0	0	0	0	0	0	0	0	0	0	0	0	0	0	0	0	0	0	0	0	0	0	0	0	0	0	0	0	0	0	0	0	0	0	0	0	0	0
Shoot erect	3595	0	0	0	0	0	0	0	0	0	0	0	0	0	0	0	0	0	0	0	0	0	0	0	0	0	0	0	0	0	0	0	0	0	0	0	0	0	0	0	0	0	0	0	0	0	0	0	0
Species understory/overstory	762	0	0	0	0	0	0	0	0	0	0	0	0	0	0	0	0	0	0	0	0	0	0	0	0	0	0	0	0	0	0	0	0	0	0	0	0	0	0	0	0	0	0	0	0	0	0	0	0
Stem armed	3597	0	0	0	0	0	0	0	0	0	0	0	0	0	0	0	0	0	0	0	0	0	0	0	0	0	0	0	0	0	0	0	0	0	0	0	0	0	0	0	0	0	0	0	0	0	0	0	0
Stem solitary	3596	0	0	0	0	0	0	0	0	0	0	0	0	0	0	0	0	0	0	0	0	0	0	0	0	0	0	0	0	0	0	0	0	0	0	0	0	0	0	0	0	0	0	0	0	0	0	0	0
Leaf epidermis cell wall thickness	183	0	0	0	0	0	0	0	0	0	0	0	0	0	0	0	0	0	0	0	0	0	0	0	0	0	0	0	0	0	0	0	0	0	0	0	0	0	1	0	0	0	0	0	0	0	0	0	0
Leaf epidermis volume per leaf volume	180	0	0	0	0	0	0	0	0	0	0	0	0	0	0	0	0	0	0	0	0	0	0	0	0	0	0	0	0	0	0	0	0	0	0	0	0	0	1	0	0	0	0	0	0	0	0	0	0
Leaf presence	2818	0	0	0	0	1	0	0	0	0	0	0	0	0	0	0	0	0	0	0	0	0	0	0	0	0	0	0	0	0	0	0	0	0	0	0	0	0	0	0	0	0	0	0	0	0	0	0	0
Flower stipe length	3982	0	0	0	0	0	0	0	0	0	0	0	0	0	0	0	0	0	0	0	0	0	0	0	0	0	0	0	0	0	0	0	0	0	0	0	0	0	0	0	0	0	0	0	0	0	0	0	0
Fruit moniliform	3984	0	0	0	0	0	0	0	0	0	0	0	0	0	0	0	0	0	0	0	0	0	0	0	0	0	0	0	0	0	0	0	0	0	0	0	0	0	0	0	0	0	0	0	0	0	0	0	0
Seed aril color	3986	0	0	0	0	0	0	0	0	0	0	0	0	0	0	0	0	0	0	0	0	0	0	0	0	0	0	0	0	0	0	0	0	0	0	0	0	0	0	0	0	0	0	0	0	0	0	0	0
Species cauliflory	3983	0	0	0	0	0	0	0	0	0	0	0	0	0	0	0	0	0	0	0	0	0	0	0	0	0	0	0	0	0	0	0	0	0	0	0	0	0	0	0	0	0	0	0	0	0	0	0	0
Leaf nitrogen (N) content per leaf	57	0	0	0	0	0	0	0	0	0	0	0	0	0	0	0	0	0	0	0	0	0	0	0	0	0	0	0	0	0	0	0	0	0	0	0	0	0	0	0	0	0	0	0	0	0	0	0	0
Mycorrhizal colonization: classified fractions of root length that contain mycorrhizae	1433	0	0	0	0	0	0	0	0	0	0	0	0	0	0	0	0	0	0	0	0	0	0	0	0	0	0	0	0	1	0	0	0	0	0	0	0	0	0	0	0	0	0	0	0	0	0	0	0
Mycorrhizal infection intensity	1030	0	0	0	0	0	0	0	0	0	0	0	0	0	0	0	0	0	0	0	0	0	0	0	0	0	0	0	0	1	0	0	0	0	0	0	0	0	0	0	0	0	0	0	0	0	0	0	0
Seed morphology type	350	0	0	0	0	0	0	0	0	0	0	0	0	0	0	0	0	0	0	0	0	0	0	0	0	0	0	0	0	0	0	0	0	0	0	0	0	0	0	0	0	0	0	0	0	0	0	0	0
Leaf carotenoid content per leaf dry mass	809	0	0	0	0	0	0	0	0	0	0	0	0	0	0	0	0	0	0	0	0	0	0	0	0	0	0	0	0	0	0	0	0	0	0	0	0	0	0	0	0	0	0	0	0	0	0	0	0
Leaf chlorophyll a/b ratio	416	0	0	0	0	0	0	0	0	0	0	0	0	0	0	0	0	0	0	0	0	0	0	0	0	0	0	0	0	0	0	0	0	0	0	0	0	0	0	0	0	0	0	0	0	0	0	0	0
Leaf chlorophyll content per leaf dry mass (Chl a)	3474	0	0	0	0	0	0	0	0	0	0	0	0	0	0	0	0	0	0	0	0	0	0	0	0	0	0	0	0	0	0	0	0	0	0	0	0	0	0	0	0	0	0	0	0	0	0	0	0
Leaf chlorophyll content per leaf dry mass (Chl b)	3475	0	0	0	0	0	0	0	0	0	0	0	0	0	0	0	0	0	0	0	0	0	0	0	0	0	0	0	0	0	0	0	0	0	0	0	0	0	0	0	0	0	0	0	0	0	0	0	0
Species genom size: 2C	4045	0	0	0	0	0	0	0	0	0	0	0	0	0	0	0	0	0	0	0	0	0	0	0	0	0	0	0	0	0	0	0	0	0	0	0	0	0	0	0	0	0	0	0	0	0	0	0	0
Species genom size: 2n	4043	0	0	0	0	0	0	0	0	0	0	0	0	0	0	0	0	0	0	0	0	0	0	0	0	0	0	0	0	0	0	0	0	0	0	0	0	0	0	0	0	0	0	0	0	0	0	0	0
Species genom size: PL	4044	0	0	0	0	0	0	0	0	0	0	0	0	0	0	0	0	0	0	0	0	0	0	0	0	0	0	0	0	0	0	0	0	0	0	0	0	0	0	0	0	0	0	0	0	0	0	0	0
Species phylogenetic age	3963	0	0	0	0	0	0	0	0	0	0	0	0	0	0	0	0	0	0	0	0	0	0	0	0	0	0	0	0	0	0	0	0	0	0	0	0	0	0	0	0	0	0	0	0	0	0	0	0
Species phylogeny: number of species per genera	4042	0	0	0	0	0	0	0	0	0	0	0	0	0	0	0	0	0	0	0	0	0	0	0	0	0	0	0	0	0	0	0	0	0	0	0	0	0	0	0	0	0	0	0	0	0	0	0	0
Leaf revolute or involute	975	0	0	0	0	0	0	0	0	0	0	0	0	0	0	0	0	0	0	0	0	0	0	0	0	0	0	0	0	0	0	0	0	0	0	0	0	0	0	0	0	0	0	0	0	0	0	0	0
Species habitat characterization: climate preference: presence in Koeppen-Geiger Climate Zone	3885	0	0	0	0	0	0	0	0	0	0	0	0	0	0	0	0	0	0	0	0	0	0	0	0	0	0	0	0	0	0	0	0	0	0	0	0	0	0	0	0	0	0	0	0	0	0	0	0
[truncated: 84 more columns]
